# Supplementary material for: Bacillus licheniformis SA03 Confers Increased Saline–Alkaline Tolerance in Chrysanthemum Plants by Induction of Abscisic Acid Accumulation
Source: Front Plant Sci. 2017 Jun 29;8:1143. doi: 10.3389/fpls.2017.01143 (PMC5489591; doi:10.3389/fpls.2017.01143)
Supplement: TABLE S1 — Primers used in this study. [file Table_1.XLSX]

## Sheet: Table S1
Gene	Usage	Sequence (5'-3‘)
IRT1	qPCR	GATTAACAGATCCCGTGG
		GTTAAGATCAAATGCGGCC
ZEP1	qPCR	CTACACTTGTTACACTGGGATT
		CCATTTGGCTTATCAGAACAG
FRO2	qPCR	TCTATGCTTATGGTGTCCG
		CGCAGCTATTGCTACATCG
SAUR21	qPCR	GATTCGAAGCCGCTCCTC
		TCCAATCCAAACTCTTCCAC
AHA2	qPCR	GTGCTGACCGTGATCTAA
		CAGGTTAGCGTCATTCTG
YSL1	qPCR	ATGTGGGTGCAGGAATGA AACAGGGATCCAAGAGCG
YSL2	qPCR	CAGCAACATAAGCCTAAT
		CACCTAGAAGTCGTAGTAC
FRD3	qPCR	ATTTGTCGGGCGTTTAGC
		TTTGCAGTGGCTGCTTGA
NAS1	qPCR	ATAGCTTACCCACCGATACA
		ACTATTAACCATCGGCTTG
NHX1	qPCR	CGGGAACGGGTAGGTTAAA
		CCACGCAAGTAATACCGTT
NHX2	qPCR	ATAGCCCTTGGTAGCTATGA
		TATTGTGATAGCGAGCGT
NHX5	qPCR	AGTTCCCTTCACATTGGA
		TCAGAGACAGGCACCGTTA
GAPDH	qPCR	GCTGTATCCCCATTCGTT
		AGAAGGCAAGCTCAAGGG
