# Supplementary material for: Bacillus licheniformis SA03 Confers Increased Saline–Alkaline Tolerance in Chrysanthemum Plants by Induction of Abscisic Acid Accumulation
Source: Front Plant Sci. 2017 Jun 29;8:1143. doi: 10.3389/fpls.2017.01143 (PMC5489591; doi:10.3389/fpls.2017.01143)
Supplement: TABLE S2 — Statistics of RNA-sequencing and mapping. [file Table_2.XLSX]

## Sheet: TableS2
	NI	I
Raw reads	28837670 (100%)	29075976 (100%)
Total mapped reads	23021019 (79.82%)	22541540 (77.52%)
Multiple mapped reads	1017177 (3.52%)	617427 (2.12%)
Unique match	22003842 (76.3%)	21924113 (75.4%)
Reads mapped in proper pairs	20764758 (72%)	20333730 (69.93%)
