# Supplementary material for: Bacillus licheniformis SA03 Confers Increased Saline–Alkaline Tolerance in Chrysanthemum Plants by Induction of Abscisic Acid Accumulation
Source: Front Plant Sci. 2017 Jun 29;8:1143. doi: 10.3389/fpls.2017.01143 (PMC5489591; doi:10.3389/fpls.2017.01143)
Supplement: TABLE S3 — Up-regulated and down-regulated genes (more than two-fold) differentially expressed in the SA03-inoculated plants under saline-alkaline stress. [file Table_3.XLSX]

## Sheet: DESeq-Sample_AR-vs-Sample_FR
Gene ID	pvalue	Fold Change	Gene Description
comp90852_c0_seq1	1.96e-23	68.2867	Bifunctional dihydroflavonol 4-reductase/flavanone 4-reductase OS=Malus domestica GN=DFR PE=1 SV=1
comp95876_c0_seq2	3.26e-22	63.1534	Alpha-1,4 glucan phosphorylase L-2 isozyme, chloroplastic/amyloplastic OS=Solanum tuberosum GN=STP-1 PE=1 SV=1
comp88918_c0_seq1	8.77e-20	58.0202	GPI-anchored CFEM domain protein A OS=Neosartorya fumigata (strain ATCC MYA-4609 / Af293 / CBS 101355 / FGSC A1100) GN=cfmA PE=1 SV=1
comp112330_c0_seq1	1.5e-16	52.8869	Flavonol synthase/flavanone 3-hydroxylase OS=Arabidopsis thaliana GN=FLS1 PE=1 SV=1
comp96280_c0_seq1	1.49e-14	47.7537	Nucleoprotein OS=Lettuce necrotic yellows virus (isolate 318) GN=N PE=3 SV=1
comp89649_c0_seq1	1.56e-14	42.6204	Ferric reduction oxidase 7, chloroplastic OS=Arabidopsis thaliana GN=FRO7 PE=2 SV=1
comp99723_c0_seq1	0.0427011	38.5532	Glutamate receptor 2.7 OS=Arabidopsis thaliana GN=GLR2.7 PE=2 SV=3
comp42665_c0_seq1	2.69e-14	37.4872	Ferric reduction oxidase 8, mitochondrial OS=Arabidopsis thaliana GN=FRO8 PE=2 SV=1
comp95202_c0_seq2	2.82e-14	36.109	Glycoprotein OS=Lettuce necrotic yellows virus (isolate 318) GN=G PE=3 SV=1
comp88169_c0_seq1	3e-14	36.0467	Cyanovirin-N homolog OS=Neurospora crassa (strain ATCC 24698 / 74-OR23-1A / CBS 708.71 / DSM 1257 / FGSC 987) GN=NCU05495 PE=1 SV=2
comp96481_c0_seq1	4.17e-14	35.2821	MATE efflux family protein FRD3 OS=Arabidopsis thaliana GN=FRD3 PE=1 SV=1
comp100220_c0_seq1	0.0426868	33.4199	60S ribosomal protein L19-B OS=Schizosaccharomyces pombe (strain 972 / ATCC 24843) GN=rpl1902 PE=2 SV=2
comp92067_c0_seq1	1.31e-13	31.9744	G-type lectin S-receptor-like serine/threonine-protein kinase At4g27290 OS=Arabidopsis thaliana GN=At4g27290 PE=3 SV=4
comp89417_c0_seq1	3.12e-12	31.9744	Polygalacturonase QRT3 OS=Arabidopsis thaliana GN=QRT3 PE=2 SV=1
comp85668_c0_seq1	9.6e-14	31.9744	R-linalool synthase QH5, chloroplastic OS=Artemisia annua GN=QH5 PE=2 SV=1
comp73011_c0_seq1	2.51e-12	31.9744	S-adenosylmethionine synthase OS=Neurospora crassa (strain ATCC 24698 / 74-OR23-1A / CBS 708.71 / DSM 1257 / FGSC 987) GN=eth-1 PE=2 SV=1
comp35979_c0_seq2	2.95e-12	31.9744	Probable E3 ubiquitin-protein ligase LUL4 OS=Arabidopsis thaliana GN=LUL4 PE=2 SV=1
comp134282_c0_seq1	1.83e-13	31.9744	Callose synthase 3 OS=Arabidopsis thaliana GN=CALS3 PE=2 SV=3
comp42786_c0_seq1	4.13e-12	27.5641	Probable carboxylesterase 7 OS=Arabidopsis thaliana GN=CXE7 PE=2 SV=1
comp126188_c2_seq1	5.72e-12	26.5117	Protein DCL, chloroplastic OS=Solanum lycopersicum GN=DCL PE=2 SV=1
comp97784_c0_seq1	7.61e-12	26.4615	Disease resistance protein RPS6 OS=Arabidopsis thaliana GN=RPS6 PE=1 SV=1
comp122809_c1_seq2	9.69e-12	26.4615	Anaphase-promoting complex subunit 1 OS=Arabidopsis thaliana GN=APC1 PE=2 SV=1
comp98663_c0_seq1	1.6e-11	25.359	Probable aldo-keto reductase 6 OS=Arabidopsis thaliana GN=At1g60750 PE=3 SV=1
comp92697_c0_seq1	9.8e-12	25.359	Thromboxane-A synthase OS=Macaca fascicularis GN=TBXAS1 PE=2 SV=2
comp13748_c0_seq1	1.12e-11	25.359	Probable T-complex protein 1 subunit theta OS=Schizosaccharomyces pombe (strain 972 / ATCC 24843) GN=cct8 PE=2 SV=3
comp132982_c0_seq1	3.56e-11	25.359	Non-specific lipid-transfer protein 1 OS=Prunus dulcis PE=3 SV=1
comp111616_c0_seq3	6.14e-11	25.065	Sestrin homolog OS=Dictyostelium discoideum GN=DDB_G0279427 PE=3 SV=1
comp93516_c1_seq1	2.36e-10	24.2564	Aldehyde dehydrogenase OS=Alternaria alternata GN=ALTA10 PE=1 SV=2
comp89369_c0_seq1	6.58e-11	24.2564	Synaptotagmin-5 OS=Arabidopsis thaliana GN=SYT5 PE=2 SV=1
comp58393_c0_seq1	9.3e-11	24.2564	Probable 26S proteasome regulatory subunit rpn3 OS=Schizosaccharomyces pombe (strain 972 / ATCC 24843) GN=rpn3 PE=3 SV=2
comp39397_c0_seq1	1.28e-10	24.2564	NAD(P)H:quinone oxidoreductase OS=Solanum tuberosum PE=2 SV=1
comp101142_c0_seq2	1.63e-10	24.2564	Interferon-related developmental regulator 2 OS=Homo sapiens GN=IFRD2 PE=1 SV=3
comp84692_c0_seq1	3.26e-10	23.1538	Transcription factor E3 OS=Bos taurus GN=TFE3 PE=2 SV=1
comp76235_c0_seq1	7.78e-10	23.1538	40S ribosomal protein S0 OS=Coprinopsis cinerea (strain Okayama-7 / 130 / ATCC MYA-4618 / FGSC 9003) GN=RPS0 PE=3 SV=1
comp53363_c0_seq1	6.58e-10	23.1538	Long chain acyl-CoA synthetase 6, peroxisomal OS=Arabidopsis thaliana GN=LACS6 PE=1 SV=1
comp120640_c2_seq1	4.95e-10	23.1538	Probable sterol O-acyltransferase 1 OS=Schizosaccharomyces pombe (strain 972 / ATCC 24843) GN=are1 PE=3 SV=1
comp89747_c0_seq1	8.86e-10	22.0513	Protein C2-DOMAIN ABA-RELATED 4 OS=Arabidopsis thaliana GN=CAR4 PE=1 SV=1
comp85294_c0_seq1	1.03e-09	22.0513	Probable peroxygenase 3 OS=Arabidopsis thaliana GN=PXG3 PE=1 SV=1
comp1243_c0_seq1	9.23e-10	22.0513	Probable serine/threonine-protein kinase KIN1 homolog OS=Enterocytozoon bieneusi (strain H348) GN=KIN1 PE=3 SV=1
comp95883_c0_seq1	2.95e-09	21.99	Metal-nicotianamine transporter YSL1 OS=Arabidopsis thaliana GN=YSL1 PE=2 SV=2
comp133512_c0_seq1	3.18e-09	21.3162	Zinc-type alcohol dehydrogenase-like protein C2E1P3.01 OS=Schizosaccharomyces pombe (strain 972 / ATCC 24843) GN=SPAC2E1P3.01 PE=3 SV=1
comp133577_c0_seq1	0.0285612	21.085	Peroxidase 10 OS=Arabidopsis thaliana GN=PER10 PE=1 SV=1
comp84133_c0_seq1	3.61e-09	20.9487	Cytochrome P450 82C4 OS=Arabidopsis thaliana GN=CYP82C4 PE=2 SV=1
comp46818_c0_seq1	3.79e-09	20.9487	Carbamoyl-phosphate synthase arginine-specific small chain OS=Chaetomium globosum (strain ATCC 6205) GN=CPA1 PE=3 SV=1
comp6440_c0_seq1	0.0469502	20.6731	Metal-nicotianamine transporter YSL3 OS=Arabidopsis thaliana GN=YSL3 PE=2 SV=1
comp89686_c0_seq1	3.8e-09	20.3974	Retrovirus-related Pol polyprotein from transposon TNT 1-94 OS=Nicotiana tabacum PE=2 SV=1
comp132563_c0_seq1	4.53e-09	20.2872	Linoleate 13S-lipoxygenase 2-1, chloroplastic OS=Solanum tuberosum GN=LOX2.1 PE=1 SV=1
comp71483_c1_seq1	5.6e-09	19.8462	Ornithine aminotransferase car2 OS=Schizosaccharomyces pombe (strain 972 / ATCC 24843) GN=car2 PE=2 SV=1
comp137753_c0_seq1	6.79e-09	19.8462	Inositol-3-phosphate synthase OS=Dictyostelium discoideum GN=ino1 PE=3 SV=1
comp135343_c0_seq1	4.95e-09	19.8462	V-type proton ATPase 16 kDa proteolipid subunit OS=Neurospora crassa (strain ATCC 24698 / 74-OR23-1A / CBS 708.71 / DSM 1257 / FGSC 987) GN=vma-3 PE=2 SV=1
comp107380_c0_seq2	5.1e-09	19.8462	Probable 125 kDa kinesin-related protein OS=Arabidopsis thaliana GN=At2g36200 PE=2 SV=2
comp44702_c0_seq1	1.28e-08	19.4786	Alcohol dehydrogenase-like 1 OS=Arabidopsis thaliana GN=At1g22430 PE=2 SV=1
comp118837_c0_seq1	1.42e-08	19.3561	Synaptotagmin-5 OS=Arabidopsis thaliana GN=SYT5 PE=2 SV=1
comp66560_c0_seq1	1.77e-08	19.2949	Choline oxidase OS=Arthrobacter globiformis GN=codA PE=1 SV=1
comp112499_c0_seq1	0.0371026	19.1446	Fe(2+) transport protein 1 OS=Oryza sativa subsp. japonica GN=IRT1 PE=2 SV=1
comp45192_c0_seq1	2.48e-08	18.7436	Putative elongation of fatty acids protein 1 OS=Schizosaccharomyces pombe (strain 972 / ATCC 24843) GN=SPAC1B2.03c PE=1 SV=1
comp34652_c0_seq1	2.02e-08	18.7436	UDP-glucose 6-dehydrogenase 5 OS=Oryza sativa subsp. japonica GN=UGD5 PE=2 SV=1
comp138112_c0_seq1	2.59e-08	18.7436	Probable RNA-dependent RNA polymerase 1 OS=Oryza sativa subsp. japonica GN=RDR1 PE=2 SV=2
comp88801_c0_seq2	2.72e-08	18.3026	Glucose-6-phosphate 1-dehydrogenase OS=Aspergillus niger GN=gsdA PE=2 SV=1
comp36349_c0_seq1	3.11e-08	18.1923	Fasciclin-like arabinogalactan protein 21 OS=Arabidopsis thaliana GN=FLA21 PE=2 SV=1
comp152072_c0_seq1	0.0361264	17.9646	Glutathione reductase OS=Yarrowia lipolytica (strain CLIB 122 / E 150) GN=GLR1 PE=3 SV=1
comp93900_c0_seq1	4e-08	17.641	Probable glutathione S-transferase GSTF1 OS=Oryza sativa subsp. japonica GN=GSTF1 PE=1 SV=2
comp83947_c0_seq1	6.4e-08	17.641	Probable beta-glucosidase btgE OS=Aspergillus terreus (strain NIH 2624 / FGSC A1156) GN=btgE PE=3 SV=1
comp23510_c0_seq1	5.82e-08	17.641	Probable beta-glucosidase G OS=Aspergillus oryzae (strain ATCC 42149 / RIB 40) GN=bglG PE=3 SV=1
comp111397_c0_seq1	7.44e-08	17.641	Inosine-5'-monophosphate dehydrogenase OS=Neurospora crassa (strain ATCC 24698 / 74-OR23-1A / CBS 708.71 / DSM 1257 / FGSC 987) GN=NCU03117 PE=3 SV=1
comp81276_c0_seq1	7.86e-08	17.4573	Protein RRP5 homolog OS=Bos taurus GN=PDCD11 PE=2 SV=1
comp82791_c0_seq1	9.33e-08	17.3654	Retrovirus-related Pol polyprotein from transposon TNT 1-94 OS=Nicotiana tabacum PE=2 SV=1
comp120698_c0_seq1	9.33e-08	17.2735	Mitochondrial peroxiredoxin PRX1 OS=Saccharomyces cerevisiae (strain ATCC 204508 / S288c) GN=PRX1 PE=1 SV=1
comp98933_c0_seq1	9.65e-08	17.0897	Cyanovirin-N homolog OS=Neurospora crassa (strain ATCC 24698 / 74-OR23-1A / CBS 708.71 / DSM 1257 / FGSC 987) GN=NCU05495 PE=1 SV=2
comp106241_c0_seq1	0.03538	17.0713	Vacuolar iron transporter homolog 4 OS=Arabidopsis thaliana GN=At3g43660 PE=2 SV=1
comp78051_c0_seq1	1.5e-07	16.5385	Probable pectate lyase A OS=Aspergillus niger (strain CBS 513.88 / FGSC A1513) GN=plyA PE=3 SV=1
comp37713_c0_seq1	1.3e-07	16.5385	Probable succinyl-CoA ligase [GDP-forming] subunit beta, mitochondrial OS=Neurospora crassa (strain ATCC 24698) GN=B9J10.140 PE=3 SV=1
comp178146_c0_seq1	1.25e-07	16.5385	Na(+)/H(+) antiporter OS=Arabidopsis thaliana GN=NHX2 PE=1 SV=2
comp142007_c0_seq1	9.65e-08	16.5385	Williams-Beuren syndrome chromosomal region 27 protein OS=Homo sapiens GN=WBSCR27 PE=1 SV=2
comp137494_c0_seq1	1.53e-07	16.5385	Homocitrate synthase, mitochondrial OS=Penicillium chrysogenum (strain ATCC 28089 / DSM 1075 / Wisconsin 54-1255) GN=lys1 PE=1 SV=1
comp134943_c0_seq1	1.8e-07	16.5385	Glyoxalase 3 OS=Candida albicans (strain SC5314 / ATCC MYA-2876) GN=GLX3 PE=1 SV=1
comp93354_c0_seq1	2.23e-07	16.1709	13 kDa ribonucleoprotein-associated protein OS=Yarrowia lipolytica (strain CLIB 122 / E 150) GN=SNU13 PE=3 SV=1
comp94343_c0_seq2	2.23e-07	15.9872	Trypsin OS=Fusarium oxysporum PE=1 SV=1
comp67929_c0_seq1	2.51e-07	15.9872	Peroxiredoxin-1 OS=Gallus gallus GN=PRDX1 PE=1 SV=1
comp36325_c0_seq1	2.64e-07	15.9872	40S ribosomal protein S29 OS=Neurospora crassa (strain ATCC 24698 / 74-OR23-1A / CBS 708.71 / DSM 1257 / FGSC 987) GN=rps-29 PE=3 SV=1
comp105577_c0_seq3	2.72e-07	15.7115	Probable inactive patatin-like protein 9 OS=Arabidopsis thaliana GN=PLP9 PE=2 SV=1
comp97528_c0_seq1	4.21e-07	15.4359	60S ribosomal protein L35 OS=Triticum aestivum GN=RPL35 PE=1 SV=1
comp86511_c0_seq2	3.24e-07	15.4359	Heat shock 70 kDa protein OS=Emericella nidulans (strain FGSC A4 / ATCC 38163 / CBS 112.46 / NRRL 194 / M139) GN=AN6010 PE=1 SV=1
comp70447_c0_seq1	3.79e-07	15.4359	ATP synthase subunit d, mitochondrial OS=Neurospora crassa (strain ATCC 24698 / 74-OR23-1A / CBS 708.71 / DSM 1257 / FGSC 987) GN=atp7 PE=3 SV=1
comp70384_c0_seq1	2.91e-07	15.4359	Tubulin beta chain OS=Botryotinia fuckeliana GN=tubA PE=3 SV=1
comp40658_c0_seq1	3.94e-07	15.4359	Alkaline protease 1 OS=Neosartorya fumigata (strain ATCC MYA-4609 / Af293 / CBS 101355 / FGSC A1100) GN=alp1 PE=1 SV=2
comp136255_c0_seq1	3.14e-07	15.4359	Histone chaperone ASF1 OS=Gibberella zeae (strain PH-1 / ATCC MYA-4620 / FGSC 9075 / NRRL 31084) GN=ASF1 PE=3 SV=1
comp134586_c0_seq1	2.96e-07	15.4359	Probable carbohydrate esterase At4g34215 OS=Arabidopsis thaliana GN=At4g34215 PE=1 SV=2
comp116577_c0_seq1	3.39e-07	15.4359	Cytochrome c oxidase subunit 6A, mitochondrial OS=Schizosaccharomyces pombe (strain 972 / ATCC 24843) GN=cox13 PE=3 SV=1
comp103775_c0_seq1	3.84e-07	15.4359	AP2-like ethylene-responsive transcription factor AIL7 OS=Arabidopsis thaliana GN=AIL7 PE=2 SV=2
comp90233_c0_seq1	4.43e-07	15.2521	MAP3K epsilon protein kinase 1 OS=Brassica napus GN=M3KE1 PE=1 SV=1
comp121040_c0_seq1	0.0432322	15.1996	Pentatricopeptide repeat-containing protein At5g15300 OS=Arabidopsis thaliana GN=PCMP-E40 PE=2 SV=2
comp40496_c0_seq1	4.97e-07	14.8846	Non-histone chromosomal protein 6 OS=Gibberella zeae (strain PH-1 / ATCC MYA-4620 / FGSC 9075 / NRRL 31084) GN=NHP6 PE=3 SV=1
comp101420_c0_seq1	5.06e-07	14.8846	F-box/kelch-repeat protein At3g23880 OS=Arabidopsis thaliana GN=At3g23880 PE=2 SV=1
comp91948_c0_seq1	5.44e-07	14.609	Photosystem II 5 kDa protein, chloroplastic OS=Petunia hybrida PE=1 SV=1
comp90326_c0_seq1	5.66e-07	14.3333	Retrovirus-related Pol polyprotein from transposon 17.6 OS=Drosophila melanogaster GN=pol PE=3 SV=1
comp146045_c0_seq1	5.92e-07	14.2047	Probable pectin lyase A OS=Neosartorya fumigata (strain ATCC MYA-4609 / Af293 / CBS 101355 / FGSC A1100) GN=pelA PE=3 SV=1
comp136060_c0_seq1	6.03e-07	14.0026	Ornithine aminotransferase car2 OS=Schizosaccharomyces pombe (strain 972 / ATCC 24843) GN=car2 PE=2 SV=1
comp78180_c0_seq1	6.35e-07	13.9658	Uncharacterized protein YEL023C OS=Saccharomyces cerevisiae (strain ATCC 204508 / S288c) GN=YEL023C PE=4 SV=1
comp70512_c0_seq1	6.61e-07	13.9658	ABC transporter C family member 3 OS=Arabidopsis thaliana GN=ABCC3 PE=1 SV=1
comp100008_c0_seq2	0.0221014	13.8337	Peroxidase 20 OS=Arabidopsis thaliana GN=PER20 PE=2 SV=1
comp81832_c0_seq4	6.71e-07	13.8004	Isocitrate dehydrogenase [NAD] subunit 1, mitochondrial OS=Ajellomyces capsulatus GN=IDH1 PE=2 SV=1
comp99258_c0_seq1	7.25e-07	13.7821	Microsomal glutathione S-transferase 3 OS=Bos taurus GN=MGST3 PE=2 SV=1
comp92336_c0_seq1	7.32e-07	13.7208	Potassium channel GORK OS=Arabidopsis thaliana GN=GORK PE=1 SV=2
comp95020_c0_seq2	7.47e-07	13.6289	Ethylene-responsive transcription factor 5 OS=Nicotiana sylvestris GN=ERF5 PE=2 SV=1
comp37872_c0_seq1	7.6e-07	13.5983	Eukaryotic translation initiation factor 4E-1 OS=Schizosaccharomyces pombe (strain 972 / ATCC 24843) GN=tif451 PE=3 SV=1
comp99314_c0_seq1	8.13e-07	13.2308	Protein MIZU-KUSSEI 1 OS=Arabidopsis thaliana GN=MIZ1 PE=1 SV=1
comp97216_c0_seq1	1.02e-06	13.2308	Heat shock protein 90-2 OS=Arabidopsis thaliana GN=HSP90-2 PE=1 SV=1
comp96756_c0_seq1	8.15e-07	13.2308	Protein argonaute 4A OS=Oryza sativa subsp. japonica GN=AGO4A PE=2 SV=1
comp77007_c0_seq1	1.06e-06	13.2308	F-box/FBD/LRR-repeat protein At1g13570 OS=Arabidopsis thaliana GN=At1g13570 PE=2 SV=1
comp53092_c0_seq1	1.07e-06	13.2308	40S ribosomal protein S19 OS=Emericella nidulans (strain FGSC A4 / ATCC 38163 / CBS 112.46 / NRRL 194 / M139) GN=rps19 PE=3 SV=1
comp22015_c0_seq1	7.9e-07	13.2308	Uncharacterized methyltransferase C1347.09 OS=Schizosaccharomyces pombe (strain 972 / ATCC 24843) GN=SPBC1347.09 PE=3 SV=1
comp137671_c0_seq1	8.36e-07	13.2308	Mitochondrial carnitine/acylcarnitine carrier protein OS=Rattus norvegicus GN=Slc25a20 PE=1 SV=1
comp79981_c0_seq1	1.08e-06	12.8632	60S ribosomal protein L31-B OS=Saccharomyces cerevisiae (strain ATCC 204508 / S288c) GN=RPL31B PE=1 SV=1
comp41740_c0_seq1	1.23e-06	12.6795	Tropomyosin-2 OS=Saccharomyces cerevisiae (strain ATCC 204508 / S288c) GN=TPM2 PE=1 SV=1
comp138982_c0_seq1	1.27e-06	12.6795	O-methylsterigmatocystin oxidoreductase OS=Aspergillus flavus (strain ATCC 200026 / FGSC A1120 / NRRL 3357 / JCM 12722 / SRRC 167) GN=ordA PE=2 SV=1
comp34089_c0_seq1	1.4e-06	12.5822	Heat shock protein 90 homolog OS=Podospora anserina GN=MOD-E PE=3 SV=1
comp101168_c0_seq2	1.6e-06	12.5692	Cytochrome c oxidase subunit 4, mitochondrial OS=Neurospora crassa (strain ATCC 24698 / 74-OR23-1A / CBS 708.71 / DSM 1257 / FGSC 987) GN=cox-4 PE=3 SV=2
comp77308_c0_seq1	1.82e-06	12.4957	Endo-beta-1,4-glucanase D OS=Emericella nidulans (strain FGSC A4 / ATCC 38163 / CBS 112.46 / NRRL 194 / M139) GN=eglD PE=1 SV=1
comp88275_c0_seq1	1.89e-06	12.1282	Tuberculostearic acid methyltransferase UfaA1 OS=Mycobacterium tuberculosis (strain ATCC 25618 / H37Rv) GN=ufaA1 PE=1 SV=3
comp80936_c0_seq2	1.87e-06	12.1282	Wall-associated receptor kinase-like 15 OS=Arabidopsis thaliana GN=WAKL15 PE=2 SV=2
comp26165_c0_seq1	2e-06	12.1282	Retrovirus-related Pol polyprotein from transposon TNT 1-94 OS=Nicotiana tabacum PE=2 SV=1
comp138398_c0_seq1	2.5e-06	12.1282	ATP-dependent RNA helicase SUB2 OS=Chaetomium globosum (strain ATCC 6205 / CBS 148.51 / DSM 1962 / NBRC 6347 / NRRL 1970) GN=SUB2 PE=3 SV=1
comp135298_c0_seq1	2.19e-06	12.1282	Phosphate-repressible phosphate permease pho-4 OS=Neurospora crassa (strain ATCC 24698 / 74-OR23-1A / CBS 708.71 / DSM 1257 / FGSC 987) GN=pho-4 PE=1 SV=1
comp121364_c0_seq1	1.91e-06	12.1282	Retrovirus-related Pol polyprotein from transposon TNT 1-94 OS=Nicotiana tabacum PE=2 SV=1
comp136283_c0_seq1	0.0211683	12.0618	Glutathione peroxidase 1 OS=Pan troglodytes GN=GPX1 PE=2 SV=2
comp33207_c0_seq1	0.0311021	12.0144	Peroxidase 45 OS=Arabidopsis thaliana GN=PER45 PE=1 SV=1
comp42371_c0_seq1	2.58e-06	11.9707	Probable pectate lyase A OS=Neosartorya fumigata (strain CEA10 / CBS 144.89 / FGSC A1163) GN=plyA PE=3 SV=1
comp107959_c0_seq2	2.73e-06	11.9444	Polycystic kidney disease protein 1-like 3 OS=Mus musculus GN=Pkd1l3 PE=1 SV=2
comp91166_c0_seq2	2.8e-06	11.9077	Cyclic nucleotide-gated ion channel 1 OS=Arabidopsis thaliana GN=CNGC1 PE=1 SV=1
comp92232_c0_seq2	3.15e-06	11.7607	Cytochrome c oxidase polypeptide 5, mitochondrial OS=Neurospora crassa (strain ATCC 24698 / 74-OR23-1A / CBS 708.71 / DSM 1257 / FGSC 987) GN=cya-4 PE=3 SV=2
comp42433_c0_seq1	3.16e-06	11.7607	Cytochrome b-c1 complex subunit 2, mitochondrial OS=Neurospora crassa (strain ATCC 24698 / 74-OR23-1A / CBS 708.71 / DSM 1257 / FGSC 987) GN=qcr-2 PE=2 SV=2
comp36883_c0_seq1	3.13e-06	11.7607	UDP-glycosyltransferase 73C4 OS=Arabidopsis thaliana GN=UGT73C4 PE=2 SV=1
comp79188_c0_seq1	3.61e-06	11.5769	Probable glucose transporter rco-3 OS=Neurospora crassa (strain ATCC 24698 / 74-OR23-1A / CBS 708.71 / DSM 1257 / FGSC 987) GN=rco-3 PE=3 SV=2
comp75707_c0_seq1	3.4e-06	11.5769	Protein LURP-one-related 15 OS=Arabidopsis thaliana GN=At5g01750 PE=1 SV=1
comp55439_c0_seq1	4.19e-06	11.3932	Receptor-like protein kinase HERK 1 OS=Arabidopsis thaliana GN=HERK1 PE=1 SV=1
comp115455_c0_seq1	0.00540629	11.3444	Ferric reduction oxidase 2 OS=Arabidopsis thaliana GN=FRO2 PE=1 SV=2
comp93539_c0_seq2	4.24e-06	11.3013	Ubiquitin-60S ribosomal protein L40 OS=Neurospora crassa (strain ATCC 24698 / 74-OR23-1A / CBS 708.71 / DSM 1257 / FGSC 987) GN=crp-79 PE=1 SV=2
comp94294_c0_seq4	4.83e-06	11.0256	Ferric reduction oxidase 2 OS=Arabidopsis thaliana GN=FRO2 PE=1 SV=2
comp44757_c0_seq1	4.56e-06	11.0256	SNF1-related protein kinase regulatory subunit gamma-1 OS=Arabidopsis thaliana GN=KING1 PE=1 SV=2
comp1252_c0_seq1	4.7e-06	11.0256	Glycosyltransferase family 64 protein C4 OS=Arabidopsis thaliana GN=EPC1 PE=2 SV=1
comp115507_c1_seq1	4.33e-06	11.0256	Trihelix transcription factor GT-3a OS=Arabidopsis thaliana GN=GT-3A PE=1 SV=1
comp103787_c0_seq2	4.59e-06	11.0256	Raucaffricine-O-beta-D-glucosidase OS=Rauvolfia serpentina GN=RG PE=1 SV=1
comp101867_c0_seq3	5.27e-06	11.0256	ATP-dependent zinc metalloprotease FTSH, chloroplastic (Fragment) OS=Capsicum annuum GN=FTSH PE=2 SV=1
comp108126_c1_seq1	0.0301547	10.9019	Superoxide dismutase [Cu-Zn] OS=Solidago canadensis var. scabra GN=SODCC PE=2 SV=3
comp129684_c0_seq2	5.3e-06	10.7806	Na(+)/H(+) antiporter NhaD OS=Alkalimonas amylolytica GN=nhaD PE=1 SV=1
comp83424_c0_seq1	5.34e-06	10.6581	Acid phosphatase 1 OS=Solanum lycopersicum GN=APS1 PE=2 SV=1
comp105053_c0_seq5	5.3e-06	10.6581	Cyclin-U4-1 OS=Arabidopsis thaliana GN=CYCU4-1 PE=1 SV=1
comp82658_c0_seq1	5.92e-06	10.5356	Na(+)/H(+) antiporter OS=Arabidopsis thaliana GN=NHX5 PE=1 SV=1
comp101869_c0_seq2	6.84e-06	10.5356	Endoglucanase-7 OS=Hypocrea jecorina (strain QM6a) GN=cel61b PE=1 SV=3
comp133363_c0_seq1	7.41e-06	10.5356	Retrovirus-related Pol polyprotein from transposon TNT 1-94 OS=Nicotiana tabacum PE=2 SV=1
comp97137_c0_seq1	7.83e-06	10.4744	Glycine--tRNA ligase, mitochondrial 1 OS=Arabidopsis thaliana GN=At1g29880 PE=1 SV=1
comp92969_c0_seq1	9.28e-06	10.4744	F-box protein CPR30 OS=Arabidopsis thaliana GN=CPR30 PE=1 SV=2
comp81179_c0_seq2	7.47e-06	10.4744	Repressible high-affinity phosphate permease OS=Neurospora crassa (strain ATCC 24698 / 74-OR23-1A / CBS 708.71 / DSM 1257 / FGSC 987) GN=pho-5 PE=1 SV=2
comp121521_c0_seq9	7.44e-06	10.4744	Transposon TX1 uncharacterized 149 kDa protein OS=Xenopus laevis PE=3 SV=1
comp93172_c0_seq1	1.03e-05	10.2906	F-box/kelch-repeat protein At3g23880 OS=Arabidopsis thaliana GN=At3g23880 PE=2 SV=1
comp82435_c0_seq2	0.00424352	10.2825	Ferric reduction oxidase 7, chloroplastic OS=Arabidopsis thaliana GN=FRO7 PE=2 SV=1
comp103536_c0_seq3	1.14e-05	10.2381	Probable pectate lyase E OS=Neosartorya fischeri (strain ATCC 1020 / DSM 3700 / FGSC A1164 / NRRL 181) GN=plyE PE=3 SV=1
comp123885_c0_seq2	1.17e-05	10.1856	40S ribosomal protein S9 OS=Podospora anserina GN=RPS9 PE=3 SV=1
comp132298_c0_seq1	0.021197	10.1163	L-ascorbate peroxidase, cytosolic OS=Pisum sativum GN=APX1 PE=1 SV=2
comp98480_c0_seq2	1.18e-05	10.0927	40S ribosomal protein S16 OS=Kluyveromyces lactis (strain ATCC 8585 / CBS 2359 / DSM 70799 / NBRC 1267 / NRRL Y-1140 / WM37) GN=RPS16 PE=1 SV=1
comp107217_c0_seq1	1.22e-05	10.0456	60S acidic ribosomal protein P1 OS=Alternaria alternata GN=ALTA12 PE=1 SV=1
comp34061_c0_seq1	1.33e-05	10.0233	Phenylalanine--tRNA ligase beta subunit, cytoplasmic OS=Arabidopsis thaliana GN=At1g72550 PE=2 SV=1
comp94857_c0_seq2	1.51e-05	9.92308	Retrovirus-related Pol polyprotein from transposon TNT 1-94 OS=Nicotiana tabacum PE=2 SV=1
comp94418_c0_seq1	1.73e-05	9.92308	Pentatricopeptide repeat-containing protein At5g40410, mitochondrial OS=Arabidopsis thaliana GN=PCMP-H15 PE=2 SV=1
comp92511_c0_seq1	1.67e-05	9.92308	Putative pentatricopeptide repeat-containing protein At3g05240 OS=Arabidopsis thaliana GN=PCMP-E82 PE=3 SV=2
comp90947_c1_seq1	1.42e-05	9.92308	Subtilisin-like protease SBT4.14 OS=Arabidopsis thaliana GN=SBT4.14 PE=2 SV=1
comp80438_c0_seq3	1.8e-05	9.92308	FK506-binding protein 1 OS=Gibberella zeae (strain PH-1 / ATCC MYA-4620 / FGSC 9075 / NRRL 31084) GN=FPR1 PE=3 SV=2
comp50822_c0_seq1	1.43e-05	9.92308	rRNA 2'-O-methyltransferase fibrillarin OS=Neurospora crassa (strain ATCC 24698 / 74-OR23-1A / CBS 708.71 / DSM 1257 / FGSC 987) GN=nop-1 PE=3 SV=2
comp44826_c1_seq1	1.69e-05	9.92308	pH-response transcription factor pacC/RIM101 OS=Fusarium oxysporum f. sp. lycopersici (strain 4287 / CBS 123668 / FGSC 9935 / NRRL 34936) GN=pacC PE=1 SV=1
comp40017_c0_seq1	1.67e-05	9.92308	Putative ribonuclease H protein At1g65750 OS=Arabidopsis thaliana GN=At1g65750 PE=3 SV=1
comp36558_c0_seq2	1.97e-05	9.92308	60S ribosomal protein L6-B OS=Saccharomyces cerevisiae (strain ATCC 204508 / S288c) GN=RPL6B PE=1 SV=4
comp158095_c0_seq1	2.1e-05	9.92308	40S ribosomal protein S11 OS=Rattus norvegicus GN=Rps11 PE=1 SV=3
comp145173_c0_seq1	1.78e-05	9.92308	MICOS complex subunit mic19 OS=Emericella nidulans (strain FGSC A4 / ATCC 38163 / CBS 112.46 / NRRL 194 / M139) GN=AN8690 PE=1 SV=2
comp142264_c0_seq1	1.89e-05	9.92308	Apoptosis-inducing factor 2 OS=Taeniopygia guttata GN=AIFM2 PE=2 SV=1
comp140440_c0_seq1	1.97e-05	9.92308	ABC transporter ATP-binding protein ARB1 OS=Saccharomyces cerevisiae (strain ATCC 204508 / S288c) GN=ARB1 PE=1 SV=1
comp137697_c0_seq1	1.69e-05	9.92308	Protein THYLAKOID FORMATION1, chloroplastic OS=Oryza sativa subsp. japonica GN=THF1 PE=2 SV=1
comp134493_c0_seq1	1.4e-05	9.92308	Vacuolar calcium ion transporter OS=Schizosaccharomyces pombe (strain 972 / ATCC 24843) GN=vcx1 PE=3 SV=1
comp132658_c0_seq1	1.99e-05	9.92308	40S ribosomal protein S30-B OS=Schizosaccharomyces pombe (strain 972 / ATCC 24843) GN=rps3002 PE=3 SV=1
comp106901_c1_seq2	1.35e-05	9.92308	Zinc-finger homeodomain protein 6 OS=Arabidopsis thaliana GN=ZHD6 PE=1 SV=1
comp98218_c0_seq1	2.11e-05	9.64744	40S ribosomal protein S30-B OS=Schizosaccharomyces pombe (strain 972 / ATCC 24843) GN=rps3002 PE=3 SV=1
comp92964_c0_seq1	2.11e-05	9.55556	Probable pectate lyase E OS=Neosartorya fischeri (strain ATCC 1020 / DSM 3700 / FGSC A1164 / NRRL 181) GN=plyE PE=3 SV=1
comp138028_c0_seq1	2.12e-05	9.55556	Choline transporter-like protein 2 OS=Salmo salar GN=slc44a2 PE=2 SV=1
comp39742_c0_seq1	2.24e-05	9.50962	MATE efflux family protein FRD3 OS=Arabidopsis thaliana GN=FRD3 PE=1 SV=1
comp95855_c0_seq4	2.83e-05	9.37179	Probable pectin lyase A OS=Aspergillus niger (strain CBS 513.88 / FGSC A1513) GN=pelA PE=3 SV=1
comp70224_c0_seq1	3.06e-05	9.37179	Copia protein OS=Drosophila melanogaster GN=GIP PE=1 SV=3
comp43419_c0_seq1	3.06e-05	9.37179	Eukaryotic translation initiation factor 3 subunit A OS=Neurospora crassa (strain ATCC 24698 / 74-OR23-1A / CBS 708.71 / DSM 1257 / FGSC 987) GN=eif3a PE=3 SV=3
comp22139_c0_seq1	2.88e-05	9.37179	Oxygen-dependent choline dehydrogenase OS=Vibrio vulnificus (strain YJ016) GN=betA PE=3 SV=1
comp18826_c0_seq1	3.23e-05	9.37179	3-ketoacyl-CoA thiolase A, peroxisomal OS=Mus musculus GN=Acaa1a PE=1 SV=1
comp142859_c0_seq1	2.65e-05	9.37179	Trans-resveratrol di-O-methyltransferase OS=Vitis vinifera GN=ROMT PE=1 SV=2
comp142191_c0_seq1	2.83e-05	9.37179	Prenylated Rab acceptor 1 OS=Saccharomyces cerevisiae (strain ATCC 204508 / S288c) GN=YIP3 PE=1 SV=2
comp138064_c0_seq1	2.7e-05	9.37179	Retrovirus-related Pol polyprotein from transposon 297 OS=Drosophila melanogaster GN=pol PE=3 SV=1
comp137852_c0_seq1	2.9e-05	9.37179	NADH dehydrogenase [ubiquinone] 1 beta subcomplex subunit 7 OS=Arabidopsis thaliana GN=At2g02050 PE=3 SV=1
comp110845_c0_seq1	2.34e-05	9.37179	UDP-glycosyltransferase 76C4 OS=Arabidopsis thaliana GN=UGT76C4 PE=2 SV=1
comp102914_c0_seq2	3.06e-05	9.37179	GEM-like protein 7 OS=Arabidopsis thaliana GN=At5g23360 PE=2 SV=1
comp98866_c0_seq3	3.4e-05	9.35573	60S ribosomal protein L32 OS=Neurospora crassa (strain ATCC 24698 / 74-OR23-1A / CBS 708.71 / DSM 1257 / FGSC 987) GN=crp-63 PE=3 SV=1
comp101453_c0_seq1	3.43e-05	9.26154	Protein EXORDIUM OS=Arabidopsis thaliana GN=EXO PE=2 SV=1
comp135819_c0_seq1	3.5e-05	9.22274	ABC transporter ATP-binding protein ARB1 OS=Saccharomyces cerevisiae (strain ATCC 204508 / S288c) GN=ARB1 PE=1 SV=1
comp88805_c0_seq2	3.71e-05	9.18803	60S ribosomal protein L37a OS=Cryptochiton stelleri GN=RPL37A PE=3 SV=3
comp87148_c0_seq2	3.63e-05	9.18803	Uncharacterized protein L662 OS=Acanthamoeba polyphaga mimivirus GN=MIMI_L662 PE=4 SV=1
comp73663_c0_seq1	3.72e-05	9.15128	78 kDa glucose-regulated protein homolog OS=Neurospora crassa (strain ATCC 24698 / 74-OR23-1A / CBS 708.71 / DSM 1257 / FGSC 987) GN=grp78 PE=3 SV=3
comp84152_c0_seq1	3.8e-05	9.09615	Eukaryotic translation initiation factor eIF-1 OS=Saccharomyces cerevisiae (strain ATCC 204508 / S288c) GN=SUI1 PE=1 SV=1
comp61576_c0_seq1	3.76e-05	9.09615	Peptidoglycan-N-acetylglucosamine deacetylase OS=Streptococcus pneumoniae (strain ATCC BAA-255 / R6) GN=pgdA PE=1 SV=1
comp64262_c0_seq1	4.09e-05	9.08975	Catalase-peroxidase 2 OS=Magnaporthe oryzae (strain 70-15 / ATCC MYA-4617 / FGSC 8958) GN=KATG2 PE=1 SV=1
comp124179_c0_seq129	0.0211396	9.03896	L-ascorbate peroxidase 3, peroxisomal OS=Arabidopsis thaliana GN=APX3 PE=1 SV=1
comp89619_c0_seq1	4.39e-05	8.95833	60S ribosomal protein L12 OS=Neurospora crassa (strain ATCC 24698 / 74-OR23-1A / CBS 708.71 / DSM 1257 / FGSC 987) GN=rpl-12 PE=3 SV=1
comp123657_c0_seq1	4.73e-05	8.95676	Cyclin-D4-1 OS=Oryza sativa subsp. japonica GN=CYCD4-1 PE=2 SV=2
comp85336_c0_seq1	4.73e-05	8.93077	Receptor-like protein 12 OS=Arabidopsis thaliana GN=RLP12 PE=2 SV=2
comp86922_c0_seq1	4.74e-05	8.82377	Cysteine-rich receptor-like protein kinase 25 OS=Arabidopsis thaliana GN=CRK25 PE=3 SV=1
comp95186_c0_seq1	7.17e-05	8.82051	60S ribosomal protein L16 OS=Neurospora crassa (strain ATCC 24698 / 74-OR23-1A / CBS 708.71 / DSM 1257 / FGSC 987) GN=crp-46 PE=3 SV=1
comp94289_c0_seq5	5.87e-05	8.82051	PRA1 family protein F2 OS=Arabidopsis thaliana GN=PRA1F2 PE=1 SV=1
comp84957_c0_seq2	6.3e-05	8.82051	Glutathione S-transferase 1 OS=Saccharomyces cerevisiae (strain ATCC 204508 / S288c) GN=GTT1 PE=1 SV=1
comp73458_c0_seq1	6.96e-05	8.82051	Cathepsin L OS=Schistosoma mansoni GN=CL1 PE=2 SV=1
comp51983_c0_seq1	4.85e-05	8.82051	Transposon TX1 uncharacterized 149 kDa protein OS=Xenopus laevis PE=3 SV=1
comp148056_c0_seq1	5.9e-05	8.82051	Peroxidase 12 OS=Arabidopsis thaliana GN=PER12 PE=1 SV=1
comp138458_c0_seq1	6.22e-05	8.82051	GTP-binding protein rhoA OS=Emericella nidulans (strain FGSC A4 / ATCC 38163 / CBS 112.46 / NRRL 194 / M139) GN=rhoA PE=3 SV=1
comp135205_c0_seq1	4.85e-05	8.82051	Transposon Ty3-I Gag-Pol polyprotein OS=Saccharomyces cerevisiae (strain ATCC 204508 / S288c) GN=TY3B-I PE=3 SV=2
comp132198_c0_seq1	6.77e-05	8.82051	Chaperone protein DnaJ OS=Blochmannia pennsylvanicus (strain BPEN) GN=dnaJ PE=3 SV=1
comp126696_c0_seq4	7.09e-05	8.82051	Abnormal spindle-like microcephaly-associated protein homolog OS=Mus musculus GN=Aspm PE=2 SV=2
comp115001_c0_seq1	5.08e-05	8.82051	Transmembrane emp24 domain-containing protein p24beta2 OS=Arabidopsis thaliana GN=At3g07680 PE=1 SV=1
comp114385_c0_seq2	7.06e-05	8.82051	ATP-dependent RNA helicase CHL1 OS=Meyerozyma guilliermondii (strain ATCC 6260) GN=CHL1 PE=3 SV=2
comp114121_c0_seq1	5.55e-05	8.82051	Probable L-type lectin-domain containing receptor kinase S.5 OS=Arabidopsis thaliana GN=LECRKS5 PE=2 SV=1
comp112445_c0_seq2	6.55e-05	8.82051	GDSL esterase/lipase At5g14450 OS=Arabidopsis thaliana GN=At5g14450 PE=2 SV=1
comp108009_c0_seq2	6.01e-05	8.82051	Omega-6 fatty acid desaturase, endoplasmic reticulum OS=Brassica juncea PE=2 SV=1
comp104102_c0_seq1	5.41e-05	8.82051	Probable protein phosphatase 2C 14 OS=Arabidopsis thaliana GN=At1g67820 PE=2 SV=2
comp121130_c0_seq2	0.018814	8.79056	Catalase isozyme 1 OS=Gossypium hirsutum GN=CAT1 PE=2 SV=2
comp85084_c0_seq2	7.26e-05	8.72028	Eukaryotic translation initiation factor 5A-2 OS=Saccharomyces cerevisiae (strain ATCC 204508 / S288c) GN=ANB1 PE=1 SV=3
comp116359_c0_seq7	7.31e-05	8.69078	Delta-1-pyrroline-5-carboxylate dehydrogenase, mitochondrial OS=Emericella nidulans (strain FGSC A4) GN=prnC PE=3 SV=2
comp120529_c0_seq1	7.36e-05	8.55779	Eukaryotic translation initiation factor 3 subunit F OS=Magnaporthe oryzae (strain 70-15 / ATCC MYA-4617 / FGSC 8958) GN=MGG_10653 PE=3 SV=1
comp94568_c0_seq3	7.37e-05	8.54487	40S ribosomal protein S21 OS=Neurospora crassa (strain ATCC 24698 / 74-OR23-1A / CBS 708.71 / DSM 1257 / FGSC 987) GN=crp-7 PE=3 SV=1
comp108999_c0_seq3	7.51e-05	8.48126	Nicotianamine synthase OS=Solanum lycopersicum GN=CHLN PE=2 SV=1
comp89671_c0_seq1	7.84e-05	8.45299	Probable 60S ribosomal protein L28e OS=Schizosaccharomyces pombe (strain 972 / ATCC 24843) GN=rpl44 PE=1 SV=1
comp71630_c0_seq1	7.59e-05	8.45299	Probable formate dehydrogenase OS=Emericella nidulans (strain FGSC A4 / ATCC 38163 / CBS 112.46 / NRRL 194 / M139) GN=aciA PE=2 SV=3
comp108909_c1_seq1	8.1e-05	8.45299	Carbamoyl-phosphate synthase arginine-specific small chain OS=Aspergillus oryzae (strain ATCC 42149 / RIB 40) GN=cpa1 PE=3 SV=1
comp11922_c0_seq1	8.16e-05	8.4248	Fructose-1,6-bisphosphatase, chloroplastic OS=Pisum sativum GN=FBP PE=1 SV=2
comp105124_c0_seq2	0.030571	8.39074	Probable glutathione peroxidase 4 OS=Arabidopsis thaliana GN=GPX4 PE=2 SV=1
comp33770_c0_seq1	8.43e-05	8.37949	60S ribosomal protein L22 OS=Schizosaccharomyces pombe (strain 972 / ATCC 24843) GN=rpl22 PE=1 SV=3
comp85992_c0_seq1	8.63e-05	8.29181	Glutamate carboxypeptidase 2 OS=Mus musculus GN=Folh1 PE=1 SV=2
comp89390_c0_seq1	9.53e-05	8.26923	Uncharacterized mitochondrial protein AtMg01000 OS=Arabidopsis thaliana GN=AtMg01000 PE=4 SV=1
comp88524_c0_seq1	0.000108643	8.26923	Glutamate--cysteine ligase regulatory subunit OS=Rattus norvegicus GN=Gclm PE=1 SV=1
comp83064_c0_seq1	0.000110193	8.26923	Exocyst complex component EXO70B1 OS=Arabidopsis thaliana GN=EXO70B1 PE=1 SV=1
comp81352_c0_seq1	0.000119426	8.26923	ABC transporter CDR4 OS=Candida albicans GN=CDR4 PE=3 SV=1
comp76325_c0_seq1	0.000117123	8.26923	ADP-ribosylation factor OS=Ajellomyces capsulatus GN=ARF PE=1 SV=3
comp50060_c0_seq1	0.000117882	8.26923	Actin-related protein 2 OS=Saccharomyces cerevisiae (strain ATCC 204508 / S288c) GN=ARP2 PE=1 SV=1
comp49084_c0_seq1	0.000101569	8.26923	Pyruvate dehydrogenase E1 component subunit beta, mitochondrial OS=Saccharomyces cerevisiae (strain ATCC 204508 / S288c) GN=PDB1 PE=1 SV=2
comp141002_c0_seq1	0.000116946	8.26923	Casein kinase I homolog hhp1 OS=Schizosaccharomyces pombe (strain 972 / ATCC 24843) GN=hhp1 PE=2 SV=1
comp136314_c0_seq1	9.83e-05	8.26923	Sarcoplasmic/endoplasmic reticulum calcium ATPase 3 (Fragment) OS=Sus scrofa GN=ATP2A3 PE=2 SV=1
comp116154_c0_seq14	9.54e-05	8.26923	T-complex protein 1 subunit alpha OS=Schizosaccharomyces pombe (strain 972 / ATCC 24843) GN=cct1 PE=3 SV=1
comp101653_c0_seq2	0.000103203	8.26923	Protein LOW PSII ACCUMULATION 3, chloroplastic OS=Arabidopsis thaliana GN=LPA3 PE=1 SV=1
comp101065_c1_seq1	0.000100841	8.26923	RING-H2 finger protein ATL74 OS=Arabidopsis thaliana GN=ATL74 PE=2 SV=1
comp71497_c0_seq1	0.000125572	8.2368	40S ribosomal protein S28 OS=Neurospora crassa (strain ATCC 24698 / 74-OR23-1A / CBS 708.71 / DSM 1257 / FGSC 987) GN=rps-28 PE=3 SV=1
comp60789_c0_seq1	0.000121193	8.2368	60S ribosomal protein L21-A OS=Schizosaccharomyces pombe (strain 972 / ATCC 24843) GN=rpl2101 PE=3 SV=1
comp87190_c0_seq2	0.000126489	8.21911	Uncharacterized transporter C11D3.18C OS=Schizosaccharomyces pombe (strain 972 / ATCC 24843) GN=SPAC11D3.18c PE=3 SV=1
comp44280_c0_seq1	0.000127606	8.15897	60S ribosomal protein L38 OS=Neurospora crassa (strain ATCC 24698 / 74-OR23-1A / CBS 708.71 / DSM 1257 / FGSC 987) GN=rpl-38 PE=3 SV=1
comp140567_c0_seq1	0.000128706	8.15882	Lactobacillus shifted protein OS=Emericella nidulans (strain FGSC A4 / ATCC 38163 / CBS 112.46 / NRRL 194 / M139) GN=lbsA PE=1 SV=1
comp85139_c0_seq3	0.000142031	8.08547	Receptor-like protein kinase FERONIA OS=Arabidopsis thaliana GN=FER PE=1 SV=1
comp73526_c0_seq3	0.000128817	8.08547	TMV resistance protein N OS=Nicotiana glutinosa GN=N PE=1 SV=1
comp132718_c0_seq1	0.00013284	8.08547	Sterol 24-C-methyltransferase erg-4 OS=Neurospora crassa (strain ATCC 24698 / 74-OR23-1A / CBS 708.71 / DSM 1257 / FGSC 987) GN=erg-4 PE=3 SV=1
comp112046_c0_seq3	0.000140255	8.08547	RING-H2 finger protein ATL60 OS=Arabidopsis thaliana GN=ATL60 PE=2 SV=1
comp110949_c1_seq1	0.000145161	8.08547	Polyadenylate-binding protein 7 OS=Arabidopsis thaliana GN=PAB7 PE=2 SV=1
comp101487_c0_seq1	0.000144124	8.08547	Probable calcium-binding protein CML31 OS=Oryza sativa subsp. japonica GN=CML31 PE=2 SV=1
comp85264_c0_seq2	0.000145161	8.02583	Leucine aminopeptidase 2 OS=Arthroderma otae (strain ATCC MYA-4605 / CBS 113480) GN=LAP2 PE=3 SV=1
comp141158_c0_seq1	0.0183977	8.00001	Catalase OS=Pisum sativum PE=2 SV=1
comp89401_c0_seq1	0.00014706	7.99359	High-affinity nitrate transporter-activating protein 2.1 OS=Oryza sativa subsp. japonica GN=NAR2.1 PE=1 SV=1
comp51570_c0_seq2	0.000145558	7.99359	Nuclear transport factor 2 OS=Emericella nidulans (strain FGSC A4 / ATCC 38163 / CBS 112.46 / NRRL 194 / M139) GN=ntf2 PE=3 SV=1
comp90820_c0_seq1	0.000149427	7.90171	Gibberellin 3-beta-dioxygenase 4 OS=Arabidopsis thaliana GN=GA3OX4 PE=1 SV=1
comp134508_c0_seq1	0.000149427	7.90171	Pectate lyase B OS=Colletotrichum gloeosporioides GN=PLB PE=3 SV=1
comp81660_c0_seq1	0.000149427	7.89284	Probable endo-beta-1,4-glucanase D OS=Aspergillus clavatus (strain ATCC 1007 / CBS 513.65 / DSM 816 / NCTC 3887 / NRRL 1) GN=eglD PE=3 SV=1
comp112078_c0_seq1	0.000149805	7.88757	Protein FAR1-RELATED SEQUENCE 3 OS=Arabidopsis thaliana GN=FRS3 PE=2 SV=2
comp72800_c0_seq1	0.000152834	7.87546	40S ribosomal protein S22 OS=Neurospora crassa (strain ATCC 24698 / 74-OR23-1A / CBS 708.71 / DSM 1257 / FGSC 987) GN=crp-27 PE=3 SV=1
comp118889_c0_seq1	0.000151889	7.87546	Metal-nicotianamine transporter YSL2 OS=Arabidopsis thaliana GN=YSL2 PE=1 SV=1
comp112061_c0_seq1	0.000155101	7.84218	Aconitate hydratase, mitochondrial OS=Neosartorya fumigata (strain ATCC MYA-4609 / Af293 / CBS 101355 / FGSC A1100) GN=acoA PE=1 SV=1
comp84669_c0_seq1	0.000156715	7.84046	Eukaryotic initiation factor 4A-2 OS=Arabidopsis thaliana GN=TIF4A-2 PE=1 SV=1
comp83607_c0_seq1	0.000163506	7.84046	40S ribosomal protein S27 OS=Neurospora crassa (strain ATCC 24698 / 74-OR23-1A / CBS 708.71 / DSM 1257 / FGSC 987) GN=crp-6 PE=3 SV=1
comp108496_c0_seq3	0.000162635	7.84046	60S ribosomal protein L34-B OS=Saccharomyces cerevisiae (strain ATCC 204508 / S288c) GN=RPL34B PE=1 SV=1
comp85718_c0_seq2	0.000169987	7.8328	40S ribosomal protein S2 OS=Saccharomyces cerevisiae (strain ATCC 204508 / S288c) GN=RPS2 PE=1 SV=3
comp101517_c1_seq1	0.000171482	7.78686	LINE-1 reverse transcriptase homolog OS=Nycticebus coucang PE=3 SV=1
comp137174_c0_seq1	0.000171775	7.75985	Putative AC transposase OS=Zea mays PE=2 SV=2
comp98606_c1_seq1	0.000247488	7.71795	40S ribosomal protein S4 OS=Yarrowia lipolytica (strain CLIB 122 / E 150) GN=RPS4 PE=2 SV=1
comp96646_c0_seq1	0.000241574	7.71795	60S ribosomal protein L26 OS=Schizosaccharomyces pombe (strain 972 / ATCC 24843) GN=rpl26 PE=3 SV=1
comp95054_c0_seq3	0.000188718	7.71795	Serine carboxypeptidase-like 43 OS=Arabidopsis thaliana GN=SCPL43 PE=2 SV=1
comp92145_c0_seq1	0.000197226	7.71795	Protein SRG1 OS=Arabidopsis thaliana GN=SRG1 PE=2 SV=1
comp90141_c0_seq7	0.000212009	7.71795	Malate dehydrogenase, cytoplasmic OS=Candida albicans (strain SC5314 / ATCC MYA-2876) GN=MDH1 PE=1 SV=2
comp85374_c0_seq1	0.000214965	7.71795	Leucoanthocyanidin dioxygenase OS=Malus domestica GN=ANS PE=2 SV=1
comp78351_c0_seq2	0.000206095	7.71795	Probable peptide transporter ptr2 OS=Schizosaccharomyces pombe (strain 972 / ATCC 24843) GN=ptr2 PE=1 SV=1
comp63987_c0_seq2	0.000188356	7.71795	Pyruvate kinase OS=Aspergillus niger GN=pkiA PE=3 SV=1
comp62009_c0_seq2	0.000191312	7.71795	Putative nucleosome assembly protein C364.06 OS=Schizosaccharomyces pombe (strain 972 / ATCC 24843) GN=SPCC364.06 PE=1 SV=1
comp61389_c0_seq1	0.000217922	7.71795	F-box protein At4g18380 OS=Arabidopsis thaliana GN=At4g18380 PE=2 SV=1
comp44319_c0_seq1	0.000220878	7.71795	E3 ubiquitin ligase complex SCF subunit scon-3 OS=Neurospora crassa (strain ATCC 24698 / 74-OR23-1A / CBS 708.71 / DSM 1257 / FGSC 987) GN=scon-3 PE=1 SV=1
comp40912_c0_seq2	0.000209052	7.71795	Nuclear movement protein nudC OS=Emericella nidulans (strain FGSC A4 / ATCC 38163 / CBS 112.46 / NRRL 194 / M139) GN=nudC PE=3 SV=1
comp14628_c0_seq1	0.000250444	7.71795	1,3-beta-glucanosyltransferase gel1 OS=Neosartorya fumigata (strain ATCC MYA-4609 / Af293 / CBS 101355 / FGSC A1100) GN=gel1 PE=3 SV=1
comp145419_c0_seq1	0.000244531	7.71795	54S ribosomal protein L31, mitochondrial OS=Schizosaccharomyces pombe (strain 972 / ATCC 24843) GN=mrpl31 PE=3 SV=1
comp13434_c0_seq2	0.000226792	7.71795	Cullin-1 OS=Dictyostelium discoideum GN=culA PE=1 SV=1
comp119349_c0_seq6	0.000175823	7.71795	Zinc finger CCCH domain-containing protein 40 OS=Oryza sativa subsp. japonica GN=Os06g0170500 PE=2 SV=1
comp118092_c0_seq8	0.000181671	7.71795	TMV resistance protein N OS=Nicotiana glutinosa GN=N PE=1 SV=1
comp112485_c0_seq1	0.000235661	7.71795	AP2-like ethylene-responsive transcription factor AIL1 OS=Arabidopsis thaliana GN=AIL1 PE=2 SV=1
comp112127_c0_seq15	0.000238618	7.71795	7-deoxyloganetin glucosyltransferase OS=Catharanthus roseus GN=UGT85A23 PE=1 SV=1
comp11076_c0_seq1	0.000223835	7.71795	Cytochrome f OS=Helianthus annuus GN=petA PE=3 SV=1
comp110692_c0_seq6	0.000177441	7.71795	Virulence protein SSD1 OS=Candida albicans (strain SC5314 / ATCC MYA-2876) GN=SSD1 PE=2 SV=1
comp107724_c0_seq1	0.000203139	7.71795	Probable purple acid phosphatase 20 OS=Arabidopsis thaliana GN=PAP20 PE=2 SV=1
comp105810_c0_seq1	0.000229748	7.71795	Chloride channel protein CLC-a OS=Arabidopsis thaliana GN=CLC-A PE=1 SV=2
comp105604_c0_seq3	0.000200182	7.71795	Protein disulfide-isomerase OS=Humicola insolens PE=1 SV=1
comp103880_c0_seq1	0.000194269	7.71795	Putative F-box protein At3g16210 OS=Arabidopsis thaliana GN=At3g16210 PE=3 SV=1
comp101958_c0_seq1	0.000232705	7.71795	Cadmium/zinc-transporting ATPase HMA2 OS=Arabidopsis thaliana GN=HMA2 PE=2 SV=1
comp92074_c0_seq1	0.000253401	7.62686	Squalene synthase OS=Nicotiana benthamiana PE=2 SV=1
comp84184_c0_seq1	0.000256357	7.53419	SWIRM domain-containing protein laf2 OS=Schizosaccharomyces pombe (strain 972 / ATCC 24843) GN=laf2 PE=1 SV=1
comp88766_c0_seq1	0.000259314	7.49744	Glutathione peroxidase 2 OS=Saccharomyces cerevisiae (strain ATCC 204508 / S288c) GN=GPX2 PE=1 SV=1
comp134564_c0_seq1	0.000262271	7.49387	TMV resistance protein N OS=Nicotiana glutinosa GN=N PE=1 SV=1
comp39926_c0_seq1	0.000265227	7.44231	Receptor protein kinase-like protein At4g34220 OS=Arabidopsis thaliana GN=At4g34220 PE=2 SV=1
comp96202_c0_seq1	0.000268184	7.38718	GDSL esterase/lipase At4g16230 OS=Arabidopsis thaliana GN=At4g16230 PE=3 SV=2
comp97684_c0_seq1	0.00027114	7.36088	60S ribosomal protein L9-B OS=Saccharomyces cerevisiae (strain ATCC 204508 / S288c) GN=RPL9B PE=1 SV=1
comp133813_c0_seq1	0.000274097	7.28979	V-type proton ATPase subunit B OS=Neurospora crassa (strain ATCC 24698 / 74-OR23-1A / CBS 708.71 / DSM 1257 / FGSC 987) GN=vma-2 PE=3 SV=1
comp57929_c0_seq1	0.000277054	7.27692	40S ribosomal protein S0 OS=Nectria haematococca (strain 77-13-4 / ATCC MYA-4622 / FGSC 9596 / MPVI) GN=RPS0 PE=3 SV=1
comp34725_c0_seq1	0.00028001	7.24542	ATP synthase subunit 9, mitochondrial OS=Neurospora crassa (strain ATCC 24698 / 74-OR23-1A / CBS 708.71 / DSM 1257 / FGSC 987) GN=oli PE=1 SV=1
comp95232_c0_seq1	0.000282967	7.21444	Uncharacterized protein ycf68 OS=Eucalyptus globulus subsp. globulus GN=ycf68-1 PE=3 SV=1
comp89793_c0_seq1	0.000285923	7.1391	Nudix hydrolase 1 OS=Arabidopsis thaliana GN=NUDT1 PE=1 SV=1
comp107186_c0_seq1	0.00028888	7.13424	Elongation factor 3 OS=Candida glabrata (strain ATCC 2001 / CBS 138 / JCM 3761 / NBRC 0622 / NRRL Y-65) GN=TEF3 PE=3 SV=2
comp104908_c0_seq1	0.000291836	7.10541	60S ribosomal protein L3 OS=Neurospora crassa (strain ATCC 24698 / 74-OR23-1A / CBS 708.71 / DSM 1257 / FGSC 987) GN=rpl-3 PE=3 SV=1
comp63949_c0_seq1	0.000294793	7.06376	Leucine-rich repeat extensin-like protein 1 OS=Arabidopsis thaliana GN=LRX1 PE=1 SV=1
comp90272_c0_seq1	0.00029775	7.05641	Probable CCR4-associated factor 1 homolog 11 OS=Arabidopsis thaliana GN=CAF1-11 PE=2 SV=1
comp38991_c0_seq1	0.000303663	7.05641	Alpha-protein kinase vwkA OS=Dictyostelium discoideum GN=vwkA PE=1 SV=1
comp136723_c0_seq1	0.000300706	7.05641	Aminopeptidase C OS=Streptococcus thermophilus GN=pepC PE=3 SV=1
comp48973_c0_seq1	0.000306619	7.02885	Isoleucine--tRNA ligase, cytoplasmic OS=Arabidopsis thaliana GN=At4g10320 PE=2 SV=1
comp70215_c0_seq1	0.000309576	6.98842	Inositol-3-phosphate synthase OS=Dictyostelium discoideum GN=ino1 PE=3 SV=1
comp94436_c0_seq1	0.000318446	6.98291	Translationally-controlled tumor protein homolog OS=Gibberella zeae (strain PH-1 / ATCC MYA-4620 / FGSC 9075 / NRRL 31084) GN=FGSG_02523 PE=3 SV=1
comp76892_c0_seq1	0.000333229	6.98291	Cytochrome b-c1 complex subunit 7 OS=Neurospora crassa (strain ATCC 24698 / 74-OR23-1A / CBS 708.71 / DSM 1257 / FGSC 987) GN=qcr-7 PE=3 SV=1
comp68824_c0_seq1	0.000321402	6.98291	Pyruvate dehydrogenase E1 component subunit alpha, mitochondrial OS=Saccharomyces cerevisiae (strain ATCC 204508 / S288c) GN=PDA1 PE=1 SV=2
comp49964_c0_seq3	0.000330272	6.98291	Eukaryotic translation initiation factor 3 subunit B OS=Neurospora crassa (strain ATCC 24698 / 74-OR23-1A / CBS 708.71 / DSM 1257 / FGSC 987) GN=prt-1 PE=3 SV=1
comp139581_c0_seq1	0.000327316	6.98291	Probable protein transport protein Sec61 subunit gamma OS=Neurospora crassa (strain ATCC 24698) GN=9G6.310 PE=3 SV=2
comp12376_c0_seq1	0.000324359	6.98291	Probable receptor-like protein kinase At1g11050 OS=Arabidopsis thaliana GN=At1g11050 PE=2 SV=1
comp110523_c1_seq2	0.000315489	6.98291	Ubiquitin-conjugating enzyme E2-16 kDa OS=Colletotrichum gloeosporioides GN=UBC1 PE=2 SV=1
comp101836_c0_seq1	0.000312533	6.98291	UPF0481 protein At3g47200 OS=Arabidopsis thaliana GN=At3g47200 PE=2 SV=1
comp91020_c0_seq1	0.000336185	6.94615	Alpha-ketoglutarate-dependent dioxygenase AlkB OS=Salmonella typhimurium (strain LT2 / SGSC1412 / ATCC 700720) GN=alkB PE=3 SV=2
comp56059_c0_seq1	0.0178379	6.93686	Catalase-4 OS=Glycine max GN=CAT4 PE=2 SV=1
comp147518_c0_seq1	0.000339142	6.91308	H/ACA ribonucleoprotein complex subunit 2 OS=Saccharomyces cerevisiae (strain ATCC 204508 / S288c) GN=NHP2 PE=1 SV=2
comp87961_c0_seq3	0.000348012	6.89103	Alpha-glucosides permease MPH3 OS=Saccharomyces cerevisiae (strain YJM789) GN=MPH3 PE=3 SV=1
comp71203_c0_seq2	0.000345055	6.89103	MLP-like protein 31 OS=Arabidopsis thaliana GN=MLP31 PE=2 SV=2
comp139251_c0_seq1	0.000342098	6.89103	Proteasome subunit beta type-5 OS=Saccharomyces cerevisiae (strain ATCC 204508 / S288c) GN=PRE2 PE=1 SV=3
comp79845_c0_seq1	0.000350968	6.83774	Glucan endo-1,3-beta-glucosidase 11 OS=Arabidopsis thaliana GN=At1g32860 PE=1 SV=1
comp90061_c0_seq1	0.000353925	6.8359	60S ribosomal protein L7 OS=Neurospora crassa (strain ATCC 24698 / 74-OR23-1A / CBS 708.71 / DSM 1257 / FGSC 987) GN=rpl-7 PE=3 SV=2
comp82017_c0_seq2	0.000356881	6.79915	Glycerophosphodiester phosphodiesterase GDPD1, chloroplastic OS=Arabidopsis thaliana GN=GDPD1 PE=1 SV=1
comp137930_c0_seq1	0.000359838	6.76239	Cytochrome c oxidase subunit 7C, mitochondrial OS=Pan troglodytes GN=COX7C PE=3 SV=1
comp69051_c0_seq1	0.000362795	6.73789	ABC transporter G family member 35 OS=Arabidopsis thaliana GN=ABCG35 PE=2 SV=1
comp90766_c0_seq1	0.000365751	6.73136	Putative U5 small nuclear ribonucleoprotein 200 kDa helicase OS=Caenorhabditis elegans GN=Y46G5A.4 PE=3 SV=1
comp96629_c0_seq1	0.000368708	6.70003	40S ribosomal protein S10-A OS=Saccharomyces cerevisiae (strain ATCC 204508 / S288c) GN=RPS10A PE=1 SV=1
comp131954_c0_seq1	0.000371664	6.68705	ATP-dependent RNA helicase eIF4A OS=Magnaporthe oryzae (strain 70-15 / ATCC MYA-4617 / FGSC 8958) GN=TIF1 PE=3 SV=1
comp100113_c0_seq2	0.000374621	6.6687	40S ribosomal protein S29 OS=Neurospora crassa (strain ATCC 24698 / 74-OR23-1A / CBS 708.71 / DSM 1257 / FGSC 987) GN=rps-29 PE=3 SV=1
comp42346_c0_seq1	0.000377578	6.63738	U-box domain-containing protein 21 OS=Arabidopsis thaliana GN=PUB21 PE=2 SV=1
comp109144_c1_seq3	0.000380534	6.60605	WEB family protein At2g17940 OS=Arabidopsis thaliana GN=At2g17940 PE=2 SV=1
comp121997_c0_seq1	0.000383491	6.57472	Transcription factor PIF1 OS=Arabidopsis thaliana GN=PIF1 PE=1 SV=1
comp107987_c0_seq2	0.000386447	6.56745	Dirigent protein 21 OS=Arabidopsis thaliana GN=DIR21 PE=3 SV=1
comp119762_c0_seq2	0.00039236	6.55053	ATP synthase subunit beta, mitochondrial OS=Neurospora crassa (strain ATCC 24698 / 74-OR23-1A / CBS 708.71 / DSM 1257 / FGSC 987) GN=atp-2 PE=2 SV=1
comp101286_c0_seq1	0.000389404	6.55053	Invertase 4 OS=Saccharomyces cerevisiae GN=SUC4 PE=3 SV=1
comp103295_c0_seq1	0.000395317	6.5434	Transcription factor MYB46 OS=Arabidopsis thaliana GN=MYB46 PE=2 SV=1
comp110984_c0_seq1	0.000398274	6.5235	60S ribosomal protein L2 OS=Ashbya gossypii (strain ATCC 10895 / CBS 109.51 / FGSC 9923 / NRRL Y-1056) GN=RPL2 PE=4 SV=1
comp92195_c0_seq1	0.00040123	6.51951	NAC domain-containing protein 19 OS=Arabidopsis thaliana GN=NAC019 PE=1 SV=1
comp140461_c0_seq1	0.000404187	6.51207	Toll/interleukin-1 receptor-like protein OS=Arabidopsis thaliana GN=TIR PE=1 SV=1
comp82695_c0_seq1	0.000407143	6.50513	40S ribosomal protein S1 OS=Nectria haematococca (strain 77-13-4 / ATCC MYA-4622 / FGSC 9596 / MPVI) GN=RPS1 PE=3 SV=1
comp95680_c0_seq2	0.0004101	6.49288	RING-H2 finger protein ATL43 OS=Arabidopsis thaliana GN=ATL43 PE=2 SV=2
comp92417_c0_seq4	0.000413057	6.48074	Sucrose synthase 5 OS=Oryza sativa subsp. japonica GN=SUS5 PE=2 SV=1
comp117327_c0_seq1	0.000416013	6.47756	Probable purple acid phosphatase 20 OS=Arabidopsis thaliana GN=PAP20 PE=2 SV=1
comp30084_c0_seq1	0.00041897	6.44942	Saccharopepsin OS=Saccharomyces cerevisiae (strain ATCC 204508 / S288c) GN=PEP4 PE=1 SV=1
comp71556_c0_seq2	0.000421926	6.41809	Putative E3 ubiquitin-protein ligase XBAT31 OS=Arabidopsis thaliana GN=XBAT31 PE=2 SV=1
comp96803_c0_seq2	0.000433753	6.39487	Acyl-CoA dehydrogenase OS=Bacillus subtilis (strain 168) GN=mmgC PE=2 SV=3
comp64181_c0_seq1	0.000424883	6.39487	Transcription factor BOA OS=Arabidopsis thaliana GN=BOA PE=2 SV=1
comp19143_c0_seq1	0.000430796	6.39487	Autophagy-related protein 8 OS=Emericella nidulans (strain FGSC A4 / ATCC 38163 / CBS 112.46 / NRRL 194 / M139) GN=atg8 PE=3 SV=1
comp101343_c0_seq2	0.00042784	6.39487	Synaptotagmin-5 OS=Arabidopsis thaliana GN=SYT5 PE=2 SV=1
comp145697_c0_seq1	0.000436709	6.38676	Protein sip5 OS=Neosartorya fumigata (strain CEA10 / CBS 144.89 / FGSC A1163) GN=sip5 PE=3 SV=1
comp102326_c0_seq1	0.000439666	6.37037	Putative ribonuclease H protein At1g65750 OS=Arabidopsis thaliana GN=At1g65750 PE=3 SV=1
comp110069_c0_seq16	0.000442622	6.35544	Protein LURP-one-related 8 OS=Arabidopsis thaliana GN=At2g38640 PE=2 SV=1
comp94563_c0_seq1	0.00052305	6.33974	60S acidic ribosomal protein P0-2 OS=Arabidopsis thaliana GN=RPP0B PE=1 SV=2
comp89345_c0_seq1	0.000498425	6.33974	Protein LURP-one-related 15 OS=Arabidopsis thaliana GN=At5g01750 PE=1 SV=1
comp75503_c0_seq1	0.000504087	6.33974	Proliferation-associated protein 2G4 OS=Rattus norvegicus GN=Pa2g4 PE=1 SV=1
comp68112_c0_seq1	0.000504087	6.33974	Elongation factor 3 OS=Schizosaccharomyces pombe (strain 972 / ATCC 24843) GN=tef3 PE=1 SV=1
comp125876_c0_seq1	0.000520223	6.33974	Cyclin-D4-1 OS=Oryza sativa subsp. japonica GN=CYCD4-1 PE=2 SV=2
comp116446_c0_seq5	0.000517437	6.33974	DELLA protein GAI OS=Solanum lycopersicum GN=GAI PE=2 SV=1
comp105617_c0_seq1	0.000530573	6.33355	Tubulin alpha chain OS=Colletotrichum orbiculare (strain 104-T / ATCC 96160 / CBS 514.97 / LARS 414 / MAFF 240422) GN=TUB1 PE=3 SV=2
comp95874_c0_seq1	0.000531001	6.33222	ATP synthase subunit gamma, mitochondrial OS=Kluyveromyces lactis (strain ATCC 8585) GN=ATP3 PE=1 SV=1
comp142534_c0_seq1	0.000538152	6.33089	Uncharacterized mitochondrial protein AtMg00860 OS=Arabidopsis thaliana GN=AtMg00860 PE=4 SV=1
comp95127_c0_seq1	0.000545215	6.33045	Alkali-sensitive linkage protein 1 OS=Schizosaccharomyces pombe (strain 972 / ATCC 24843) GN=asl1 PE=1 SV=1
comp137855_c0_seq1	0.00054577	6.32957	Transposon TX1 uncharacterized 149 kDa protein OS=Xenopus laevis PE=3 SV=1
comp106989_c0_seq7	0.000548046	6.32691	ATPase 2, plasma membrane-type OS=Arabidopsis thaliana GN=AHA2 PE=1 SV=2
comp86626_c0_seq1	0.000570061	6.32559	F-box protein CPR30 OS=Arabidopsis thaliana GN=CPR30 PE=1 SV=2
comp96423_c0_seq2	0.000578197	6.32426	E3 ubiquitin-protein ligase PUB23 OS=Arabidopsis thaliana GN=PUB23 PE=1 SV=1
comp141900_c0_seq1	0.000582188	6.32411	Protein CCA1 OS=Arabidopsis thaliana GN=CCA1 PE=1 SV=1
comp136980_c0_seq1	0.00059574	6.32293	ATP synthase subunit 4, mitochondrial OS=Neurospora crassa (strain ATCC 24698 / 74-OR23-1A / CBS 708.71 / DSM 1257 / FGSC 987) GN=atp-3 PE=3 SV=1
comp57255_c0_seq1	0.000602162	6.3216	Aquaporin TIP1-3 OS=Arabidopsis thaliana GN=TIP1-3 PE=1 SV=1
comp20336_c0_seq1	0.000602162	6.32028	40S ribosomal protein S8-B OS=Saccharomyces cerevisiae (strain ATCC 204508 / S288c) GN=RPS8B PE=1 SV=1
comp99472_c0_seq1	0.000603955	6.31895	Probable 5-methyltetrahydropteroyltriglutamate--homocysteine methyltransferase OS=Schizosaccharomyces pombe (strain 972 / ATCC 24843) GN=met26 PE=1 SV=1
comp111363_c0_seq1	0.000610917	6.31762	Auxin-responsive protein IAA3 OS=Arabidopsis thaliana GN=IAA3 PE=1 SV=1
comp96928_c0_seq3	0.000613962	6.29278	Proline-rich protein 4 OS=Arabidopsis thaliana GN=PRP4 PE=2 SV=1
comp120716_c1_seq1	0.000626564	6.26146	Pre-mRNA-splicing factor ATP-dependent RNA helicase PRP16 OS=Bos taurus GN=DHX38 PE=2 SV=1
comp139401_c0_seq1	0.000635891	6.23013	Peroxisomal hydratase-dehydrogenase-epimerase OS=Neurospora crassa (strain ATCC 24698 / 74-OR23-1A / CBS 708.71 / DSM 1257 / FGSC 987) GN=fox-2 PE=1 SV=1
comp93026_c0_seq1	0.000546027	6.21824	ATPase 3, plasma membrane-type OS=Arabidopsis thaliana GN=AHA3 PE=1 SV=2
comp113932_c1_seq3	0.000637734	6.1988	Peptidyl-prolyl cis-trans isomerase FKBP16-1, chloroplastic OS=Arabidopsis thaliana GN=FKBP16-1 PE=2 SV=1
comp89199_c0_seq1	0.000665387	6.17436	NADP-dependent mannitol dehydrogenase OS=Hypocrea jecorina GN=lxr1 PE=1 SV=1
comp78943_c0_seq1	0.000666274	6.17436	60S ribosomal protein L44 OS=Ochlerotatus triseriatus GN=RpL44 PE=3 SV=3
comp56360_c0_seq1	0.000664577	6.17436	Probable ATP-citrate synthase subunit 2 OS=Schizosaccharomyces pombe (strain 972 / ATCC 24843) GN=SPAC22A12.16 PE=1 SV=1
comp46501_c0_seq3	0.000669292	6.16748	Peptidyl-prolyl cis-trans isomerase CYP21-1 OS=Arabidopsis thaliana GN=CYP21-1 PE=2 SV=1
comp134901_c0_seq1	0.000676663	6.14688	26S proteasome non-ATPase regulatory subunit 4 OS=Schistosoma mansoni PE=2 SV=2
comp63393_c0_seq1	0.000683366	6.13615	Pentatricopeptide repeat-containing protein At5g52850, chloroplastic OS=Arabidopsis thaliana GN=PCMP-H31 PE=2 SV=1
comp61788_c0_seq1	0.000685257	6.12051	40S ribosomal protein S3 OS=Schizosaccharomyces pombe (strain 972 / ATCC 24843) GN=rps3 PE=1 SV=1
comp97378_c2_seq1	0.000693136	6.10482	Pentatricopeptide repeat-containing protein At2g02750 OS=Arabidopsis thaliana GN=PCMP-E22 PE=2 SV=2
comp102170_c0_seq2	0.000693196	6.09413	Probable pectinesterase 68 OS=Arabidopsis thaliana GN=PME68 PE=2 SV=1
comp48793_c0_seq1	0.000693242	6.07349	Myosin-3 OS=Arabidopsis thaliana GN=VIII-A PE=2 SV=1
comp147679_c0_seq1	0.000693242	6.06776	Uncharacterized protein in vnfD 5'region OS=Azotobacter chroococcum mcd 1 PE=4 SV=1
comp118323_c1_seq7	0.000696568	6.0641	3-hydroxy-3-methylglutaryl-coenzyme A reductase 1 OS=Hevea brasiliensis GN=HMGR1 PE=2 SV=1
comp118936_c0_seq1	0.000699764	6.05791	Probable WRKY transcription factor 75 OS=Arabidopsis thaliana GN=WRKY75 PE=2 SV=1
comp91322_c0_seq1	0.000731794	6.04217	Mitochondrial phosphate carrier protein OS=Saccharomyces cerevisiae (strain ATCC 204508 / S288c) GN=MIR1 PE=1 SV=1
comp114042_c1_seq6	0.000739215	6.04139	Uncharacterized mitochondrial protein AtMg00810 OS=Arabidopsis thaliana GN=AtMg00810 PE=4 SV=1
comp128353_c0_seq4	0.00074764	6.03167	WAT1-related protein At4g30420 OS=Arabidopsis thaliana GN=At4g30420 PE=3 SV=1
comp100367_c0_seq1	0.000759495	6.03167	Retrovirus-related Pol polyprotein from transposon TNT 1-94 OS=Nicotiana tabacum PE=2 SV=1
comp107006_c0_seq2	0.00076588	6.0287	Dehydrodolichyl diphosphate synthase 2 OS=Arabidopsis thaliana GN=At5g58770 PE=2 SV=2
comp55078_c0_seq1	0.000771592	6.01502	Sulfate adenylyltransferase OS=Gibberella zeae (strain PH-1 / ATCC MYA-4620 / FGSC 9075 / NRRL 31084) GN=MET3 PE=3 SV=2
comp109279_c0_seq3	0.000777466	6.01124	COBRA-like protein 4 OS=Arabidopsis thaliana GN=COBL4 PE=2 SV=2
comp66239_c0_seq1	0.000809364	6.01084	Mitochondrial chaperone BCS1 OS=Bos taurus GN=BCS1L PE=2 SV=1
comp90765_c0_seq1	0.000822585	6.00285	60S acidic ribosomal protein P0 OS=Glycine max PE=2 SV=1
comp120489_c0_seq3	0.000821364	6.00285	60S ribosomal protein L30 OS=Neurospora crassa (strain ATCC 24698 / 74-OR23-1A / CBS 708.71 / DSM 1257 / FGSC 987) GN=rpl-30 PE=3 SV=1
comp113265_c0_seq1	0.000826042	5.99979	Pentatricopeptide repeat-containing protein At4g33990 OS=Arabidopsis thaliana GN=EMB2758 PE=3 SV=2
comp108718_c0_seq1	0.000829672	5.99795	14-3-3 protein homolog OS=Candida albicans (strain SC5314 / ATCC MYA-2876) GN=BMH1 PE=3 SV=2
comp105410_c0_seq2	0.000829825	5.98864	Sodium/hydrogen exchanger 7 OS=Arabidopsis thaliana GN=NHX7 PE=1 SV=1
comp91580_c0_seq1	0.000835913	5.98535	Casein kinase I homolog hhp1 OS=Schizosaccharomyces pombe (strain 972 / ATCC 24843) GN=hhp1 PE=2 SV=1
comp88285_c0_seq1	0.000837178	5.97951	Magnesium transporter MRS2-1 OS=Arabidopsis thaliana GN=MRS2-1 PE=2 SV=1
comp41291_c0_seq2	0.000842994	5.96227	Single-stranded TG1-3 DNA-binding protein OS=Schizosaccharomyces pombe (strain 972 / ATCC 24843) GN=tcg1 PE=1 SV=3
comp38518_c0_seq1	0.000845376	5.95385	Probable protein transport protein Sec61 subunit gamma OS=Neurospora crassa (strain ATCC 24698) GN=9G6.310 PE=3 SV=2
comp3532_c0_seq1	0.000843762	5.95385	Wall-associated receptor kinase-like 20 OS=Arabidopsis thaliana GN=WAKL20 PE=2 SV=1
comp102452_c0_seq8	0.000859519	5.94819	Inositol transporter 1 OS=Arabidopsis thaliana GN=INT1 PE=1 SV=1
comp92485_c0_seq3	0.000865113	5.94273	Nascent polypeptide-associated complex subunit alpha OS=Gibberella zeae (strain PH-1 / ATCC MYA-4620 / FGSC 9075 / NRRL 31084) GN=EGD2 PE=3 SV=1
comp110075_c1_seq1	0.000878559	5.9359	Signal peptide peptidase 2 OS=Oryza sativa subsp. japonica GN=SPP2 PE=2 SV=1
comp75923_c0_seq1	0.000879951	5.93143	60S ribosomal protein L23-B OS=Saccharomyces cerevisiae (strain ATCC 204508 / S288c) GN=RPL23B PE=1 SV=1
comp102016_c0_seq2	0.000882582	5.92013	Eukaryotic initiation factor 4A OS=Zea mays PE=2 SV=1
comp84938_c0_seq1	0.000887081	5.91686	Inositol oxygenase 1 OS=Arabidopsis thaliana GN=MIOX1 PE=2 SV=1
comp62877_c0_seq1	0.000890978	5.90953	Scarecrow-like protein 18 OS=Arabidopsis thaliana GN=SCL18 PE=2 SV=1
comp79035_c0_seq1	0.000892716	5.90883	Wall-associated receptor kinase-like 1 OS=Arabidopsis thaliana GN=WAKL1 PE=2 SV=1
comp102111_c0_seq5	0.00089717	5.89753	Vacuolar iron transporter homolog 1 OS=Arabidopsis thaliana GN=At1g21140 PE=2 SV=1
comp87743_c0_seq1	0.000902635	5.88624	ATPase 7, plasma membrane-type OS=Arabidopsis thaliana GN=AHA7 PE=2 SV=1
comp95614_c0_seq7	0.000906361	5.88553	Homeobox-leucine zipper protein HAT14 OS=Arabidopsis thaliana GN=HAT14 PE=2 SV=3
comp142291_c0_seq1	0.000916803	5.88315	RNA-binding protein squid OS=Drosophila melanogaster GN=sqd PE=1 SV=3
comp111933_c1_seq1	0.000921279	5.87494	Sodium-coupled neutral amino acid transporter 1 OS=Homo sapiens GN=SLC38A1 PE=1 SV=1
comp119141_c0_seq2	0.000923222	5.86364	Short-chain type dehydrogenase/reductase OS=Picea abies PE=2 SV=1
comp63317_c0_seq1	0.000923222	5.85678	Retrovirus-related Pol polyprotein from transposon TNT 1-94 OS=Nicotiana tabacum PE=2 SV=1
comp98872_c0_seq1	0.00093546	5.85421	GTP-binding protein rhoA OS=Emericella nidulans (strain FGSC A4 / ATCC 38163 / CBS 112.46 / NRRL 194 / M139) GN=rhoA PE=3 SV=1
comp113884_c0_seq1	0.000935969	5.85234	Rop guanine nucleotide exchange factor 7 OS=Arabidopsis thaliana GN=ROPGEF7 PE=1 SV=1
comp82086_c0_seq1	0.000939713	5.85207	Receptor-like protein 12 OS=Arabidopsis thaliana GN=RLP12 PE=2 SV=2
comp109143_c0_seq1	0.000970922	5.84104	Protein VAC14 homolog OS=Arabidopsis thaliana GN=VAC14 PE=1 SV=2
comp61970_c0_seq3	0.000972109	5.83041	Receptor-like kinase TMK4 OS=Arabidopsis thaliana GN=TMK4 PE=1 SV=1
comp82027_c0_seq1	0.000990115	5.82975	Profilin OS=Schizosaccharomyces pombe (strain 972 / ATCC 24843) GN=cdc3 PE=1 SV=1
comp94462_c0_seq1	0.0010146	5.82784	40S ribosomal protein S15 OS=Podospora anserina GN=RPS15 PE=3 SV=1
comp103192_c0_seq1	0.000998305	5.82784	Eukaryotic translation initiation factor 5A OS=Candida albicans (strain SC5314 / ATCC MYA-2876) GN=ANB1 PE=3 SV=1
comp52817_c0_seq2	0.00102127	5.82288	Extracellular metalloproteinase MEP OS=Nectria haematococca (strain 77-13-4 / ATCC MYA-4622 / FGSC 9596 / MPVI) GN=MEP PE=2 SV=1
comp74642_c0_seq1	0.00102979	5.82154	Probably inactive leucine-rich repeat receptor-like protein kinase At5g06940 OS=Arabidopsis thaliana GN=At5g06940 PE=3 SV=1
comp54620_c0_seq1	0.00105444	5.81845	Probable tRNA-splicing endonuclease subunit tsp-2 OS=Neurospora crassa (strain ATCC 24698 / 74-OR23-1A / CBS 708.71 / DSM 1257 / FGSC 987) GN=tsp-2 PE=3 SV=1
comp93017_c0_seq1	0.00106331	5.81779	Poly(ADP-ribose) glycohydrolase 1 OS=Arabidopsis thaliana GN=PARG1 PE=1 SV=2
comp103191_c0_seq1	0.00107781	5.81352	U5 small nuclear ribonucleoprotein 200 kDa helicase OS=Mus musculus GN=Snrnp200 PE=1 SV=1
comp16813_c0_seq1	0.00108643	5.80715	Probable mitochondrial chaperone BCS1-A OS=Dictyostelium discoideum GN=bcs1la PE=3 SV=1
comp103568_c0_seq1	0.00109607	5.80684	NAD-dependent malic enzyme 2, mitochondrial OS=Arabidopsis thaliana GN=NAD-ME2 PE=1 SV=1
comp121158_c0_seq3	0.00109607	5.80404	Putative ribonuclease H protein At1g65750 OS=Arabidopsis thaliana GN=At1g65750 PE=3 SV=1
comp37265_c0_seq1	0.00109607	5.79585	Probable cytochrome b5 OS=Neurospora crassa (strain ATCC 24698 / 74-OR23-1A / CBS 708.71 / DSM 1257 / FGSC 987) GN=B23L21.190 PE=3 SV=2
comp136293_c0_seq1	0.00110974	5.79155	Eukaryotic translation initiation factor 4B OS=Homo sapiens GN=EIF4B PE=1 SV=2
comp92927_c0_seq1	0.00111944	5.78846	Probable endo-beta-1,4-glucanase D OS=Aspergillus terreus (strain NIH 2624 / FGSC A1156) GN=eglD PE=3 SV=1
comp88310_c0_seq1	0.0011307	5.78846	Calmodulin OS=Neurospora crassa (strain ATCC 24698 / 74-OR23-1A / CBS 708.71 / DSM 1257 / FGSC 987) GN=cmd-1 PE=1 SV=2
comp66180_c0_seq1	0.00111944	5.78846	Peptidyl-prolyl cis-trans isomerase ssp-1 OS=Neurospora crassa (strain ATCC 24698 / 74-OR23-1A / CBS 708.71 / DSM 1257 / FGSC 987) GN=ssp-1 PE=1 SV=3
comp139668_c0_seq1	0.0011255	5.78846	Macrophage migration inhibitory factor OS=Mus musculus GN=Mif PE=1 SV=2
comp105323_c1_seq1	0.00111711	5.78846	Stigma-specific STIG1-like protein 3 OS=Arabidopsis thaliana GN=At1g50720 PE=2 SV=1
comp138986_c0_seq1	0.00114139	5.78455	Potassium channel subfamily T member 2 OS=Rattus norvegicus GN=Kcnt2 PE=1 SV=1
comp2397_c0_seq1	0.00114917	5.77766	Putative glutathione-dependent formaldehyde-activating enzyme OS=Phaeosphaeria nodorum (strain SN15) GN=SNOG_01600 PE=3 SV=1
comp60208_c0_seq1	0.00118062	5.77325	Myosin-12 OS=Arabidopsis thaliana GN=XI-F PE=2 SV=1
comp109471_c0_seq1	0.00118702	5.76196	Heat shock 70 kDa protein OS=Neurospora crassa (strain ATCC 24698 / 74-OR23-1A / CBS 708.71 / DSM 1257 / FGSC 987) GN=hsps-1 PE=2 SV=2
comp103186_c0_seq2	0.00119037	5.76023	DNA mismatch repair protein MSH3 OS=Arabidopsis thaliana GN=MSH3 PE=1 SV=2
comp95580_c0_seq2	0.00122961	5.75783	Wall-associated receptor kinase-like 4 OS=Arabidopsis thaliana GN=WAKL4 PE=2 SV=2
comp119324_c0_seq1	0.00123011	5.75129	Protein kinase PINOID 2 OS=Arabidopsis thaliana GN=PID2 PE=1 SV=1
comp97646_c1_seq1	0.00123094	5.75066	Fatty acid-binding protein OS=Yarrowia lipolytica (strain CLIB 122 / E 150) GN=SCP2 PE=1 SV=4
comp107264_c0_seq1	0.00124972	5.73936	Dehydrodolichyl diphosphate synthase 2 OS=Arabidopsis thaliana GN=At5g58770 PE=2 SV=2
comp87280_c0_seq1	0.00125783	5.73333	F-box/kelch-repeat protein At3g06240 OS=Arabidopsis thaliana GN=At3g06240 PE=2 SV=1
comp128402_c1_seq1	0.0012616	5.7289	Disease resistance protein TAO1 OS=Arabidopsis thaliana GN=TAO1 PE=3 SV=1
comp93440_c0_seq3	0.00128463	5.72806	Cytochrome P450 71B37 OS=Arabidopsis thaliana GN=CYP71B37 PE=3 SV=2
comp124815_c1_seq1	0.00128463	5.72492	Probable pectate lyase 22 OS=Arabidopsis thaliana GN=At5g63180 PE=2 SV=1
comp125321_c0_seq1	0.00128601	5.72141	External alternative NAD(P)H-ubiquinone oxidoreductase B2, mitochondrial OS=Arabidopsis thaliana GN=NDB2 PE=1 SV=1
comp18984_c0_seq1	0.00128892	5.71676	Cytochrome b-c1 complex subunit 8 OS=Neurospora crassa (strain ATCC 24698 / 74-OR23-1A / CBS 708.71 / DSM 1257 / FGSC 987) GN=qcr-8 PE=1 SV=1
comp38501_c0_seq1	0.00129777	5.70547	Anthocyanidin 3-O-glucosyltransferase 2 (Fragment) OS=Manihot esculenta GN=GT2 PE=2 SV=1
comp116656_c2_seq4	0.0013581	5.69854	Oligopeptide transporter 6 OS=Arabidopsis thaliana GN=OPT6 PE=2 SV=1
comp74531_c0_seq2	0.00135958	5.69757	Copia protein OS=Drosophila melanogaster GN=GIP PE=1 SV=3
comp81713_c0_seq1	0.00137225	5.69658	Probable tyrosine-protein phosphatase At1g05000 OS=Arabidopsis thaliana GN=At1g05000 PE=1 SV=1
comp48677_c0_seq1	0.0014028	5.69658	60S ribosomal protein L37 OS=Emericella nidulans (strain FGSC A4 / ATCC 38163 / CBS 112.46 / NRRL 194 / M139) GN=rpl37 PE=3 SV=1
comp137812_c0_seq1	0.00137734	5.69658	CLAVATA3/ESR (CLE)-related protein 6 OS=Arabidopsis thaliana GN=CLE6 PE=2 SV=1
comp105241_c0_seq5	0.00140618	5.69417	60S ribosomal protein L8 OS=Schizosaccharomyces pombe (strain 972 / ATCC 24843) GN=rpl8 PE=1 SV=3
comp111963_c0_seq1	0.00141118	5.67616	Phenylalanine--tRNA ligase beta subunit, cytoplasmic OS=Arabidopsis thaliana GN=At1g72550 PE=2 SV=1
comp14265_c0_seq1	0.00141776	5.67217	NADH-ubiquinone oxidoreductase 49 kDa subunit, mitochondrial OS=Neurospora crassa (strain ATCC 24698 ) GN=nuo-49 PE=1 SV=2
comp107088_c0_seq2	0.00142164	5.66625	Chlorophyll a-b binding protein 3C, chloroplastic OS=Solanum lycopersicum GN=CAB3C PE=3 SV=1
comp108632_c0_seq2	0.0014293	5.65064	60S ribosomal protein L39 OS=Debaryomyces hansenii (strain ATCC 36239 / CBS 767 / JCM 1990 / NBRC 0083 / IGC 2968) GN=RPL39 PE=3 SV=1
comp93824_c0_seq3	0.0014468	5.6458	Leucine-rich repeat receptor protein kinase MSL1 OS=Oryza sativa subsp. japonica GN=MSL1 PE=2 SV=1
comp70615_c0_seq1	0.00145681	5.64253	Protein SUPPRESSOR OF NIM1 1 OS=Arabidopsis thaliana GN=SON1 PE=1 SV=1
comp94155_c0_seq1	0.00145697	5.63533	Probable inactive receptor kinase At5g67200 OS=Arabidopsis thaliana GN=At5g67200 PE=1 SV=1
comp79329_c0_seq1	0.00145697	5.63492	Chaperone protein dnaJ 2 OS=Arabidopsis thaliana GN=ATJ2 PE=1 SV=2
comp122145_c1_seq7	0.00145817	5.62888	11-oxo-beta-amyrin 30-oxidase OS=Medicago truncatula GN=CYP72A63 PE=1 SV=1
comp75496_c0_seq1	0.00146344	5.61943	GTP-binding nuclear protein GSP1/Ran OS=Candida albicans (strain WO-1) GN=GSP1 PE=3 SV=2
comp143514_c0_seq1	0.00147596	5.60359	CDGSH iron-sulfur domain-containing protein NEET OS=Arabidopsis thaliana GN=NEET PE=1 SV=1
comp39661_c0_seq1	0.00150976	5.59449	1-aminocyclopropane-1-carboxylate oxidase 5 OS=Arabidopsis thaliana GN=At1g77330 PE=2 SV=1
comp117175_c1_seq1	0.00151238	5.59305	GATA transcription factor 23 OS=Arabidopsis thaliana GN=GATA23 PE=2 SV=2
comp125081_c1_seq1	0.00155155	5.58692	Xylulose kinase OS=Bacillus subtilis (strain 168) GN=xylB PE=3 SV=2
comp102438_c0_seq10	0.00155155	5.57227	Benzyl alcohol O-benzoyltransferase OS=Nicotiana tabacum GN=HSR201 PE=1 SV=1
comp24309_c0_seq2	0.00156794	5.57206	Wall-associated receptor kinase-like 20 OS=Arabidopsis thaliana GN=WAKL20 PE=2 SV=1
comp99737_c0_seq1	0.00156923	5.56668	F-box protein At3g07870 OS=Arabidopsis thaliana GN=At3g07870 PE=2 SV=1
comp10322_c0_seq1	0.00158297	5.5572	UPF0603 protein At1g54780, chloroplastic OS=Arabidopsis thaliana GN=At1g54780 PE=1 SV=1
comp56407_c0_seq2	0.00159216	5.54234	UPF0392 protein At1g27200 OS=Arabidopsis thaliana GN=At1g27200 PE=2 SV=2
comp5436_c0_seq1	0.0015947	5.54094	Autophagy-related protein 8 OS=Penicillium chrysogenum (strain ATCC 28089 / DSM 1075 / Wisconsin 54-1255) GN=atg8 PE=3 SV=1
comp138374_c0_seq1	0.00160176	5.54031	Endo-1,4-beta-xylanase B OS=Gibberella zeae (strain PH-1 / ATCC MYA-4620 / FGSC 9075 / NRRL 31084) GN=XYLB PE=1 SV=1
comp144796_c0_seq1	0.0016121	5.52747	Uncharacterized protein C32A11.02c OS=Schizosaccharomyces pombe (strain 972 / ATCC 24843) GN=SPAC32A11.02c PE=4 SV=1
comp103332_c0_seq1	0.00162733	5.51394	DNA topoisomerase 6 subunit A OS=Arabidopsis thaliana GN=TOP6A PE=1 SV=1
comp160693_c0_seq1	0.00164084	5.51282	3-hydroxyacyl-CoA dehydrogenase type-2 OS=Bos taurus GN=HSD17B10 PE=1 SV=3
comp65764_c0_seq2	0.00165339	5.51261	Transposable element Tcb1 transposase OS=Caenorhabditis briggsae PE=3 SV=1
comp116838_c0_seq2	0.00167362	5.50961	ATP-dependent DNA helicase pif1 OS=Bdellovibrio bacteriovorus (strain ATCC 15356 / DSM 50701 / NCIB 9529 / HD100) GN=pif1 PE=3 SV=1
comp150912_c0_seq1	0.00168075	5.49775	Transketolase 1 OS=Candida albicans GN=TKT1 PE=3 SV=1
comp117470_c0_seq1	0.00168437	5.49141	Eukaryotic translation initiation factor 3 subunit A OS=Arabidopsis thaliana GN=TIF3A1 PE=1 SV=1
comp46363_c0_seq1	0.00170011	5.48756	DELLA protein GAI1 OS=Vitis vinifera GN=GAI1 PE=2 SV=1
comp45707_c0_seq1	0.00170091	5.48289	Serine/threonine-protein phosphatase 6 regulatory ankyrin repeat subunit C OS=Gallus gallus GN=ANKRD52 PE=2 SV=1
comp139910_c0_seq1	0.00171868	5.47829	ATP synthase subunit H, mitochondrial OS=Saccharomyces cerevisiae (strain ATCC 204508 / S288c) GN=ATP14 PE=1 SV=1
comp99281_c0_seq1	0.00172601	5.46802	Serine/threonine-protein kinase EDR1 OS=Arabidopsis thaliana GN=EDR1 PE=1 SV=1
comp109260_c0_seq1	0.00172601	5.46119	CEN-like protein 1 OS=Nicotiana tabacum GN=CET1 PE=2 SV=1
comp87830_c0_seq1	0.00173921	5.45769	60S acidic ribosomal protein P0 OS=Neurospora crassa (strain ATCC 24698 / 74-OR23-1A / CBS 708.71 / DSM 1257 / FGSC 987) GN=p0 PE=2 SV=1
comp100680_c0_seq1	0.00175271	5.45479	Isoleucine--tRNA ligase, cytoplasmic OS=Arabidopsis thaliana GN=At4g10320 PE=2 SV=1
comp135525_c0_seq1	0.0017593	5.45316	Ribonuclease 3 OS=Oenococcus oeni (strain ATCC BAA-331 / PSU-1) GN=rnc PE=3 SV=1
comp93552_c0_seq1	0.0017593	5.44696	Argininosuccinate synthase, chloroplastic OS=Arabidopsis thaliana GN=At4g24830 PE=2 SV=3
comp133395_c0_seq1	0.00177176	5.4383	Retrovirus-related Pol polyprotein from transposon TNT 1-94 OS=Nicotiana tabacum PE=2 SV=1
comp105674_c1_seq5	0.00177901	5.43482	Alkaline proteinase OS=Hypocrea atroviridis GN=prb1 PE=1 SV=1
comp13181_c0_seq1	0.00177901	5.42344	Ran-specific GTPase-activating protein 1 OS=Schizosaccharomyces pombe (strain 972 / ATCC 24843) GN=sbp1 PE=1 SV=1
comp105705_c1_seq2	0.00183118	5.42094	Fumarate reductase OS=Schizosaccharomyces pombe (strain 972 / ATCC 24843) GN=osm1 PE=3 SV=1
comp83801_c0_seq1	0.00183563	5.41695	Developmental regulator flbA OS=Emericella nidulans (strain FGSC A4 / ATCC 38163 / CBS 112.46 / NRRL 194 / M139) GN=flbA PE=2 SV=1
comp135875_c0_seq1	0.00184108	5.41563	Adenylyl-sulfate kinase OS=Emericella nidulans (strain FGSC A4 / ATCC 38163 / CBS 112.46 / NRRL 194 / M139) GN=sD PE=3 SV=2
comp54125_c0_seq1	0.00185933	5.40858	Putative calcium-transporting ATPase 13, plasma membrane-type OS=Arabidopsis thaliana GN=ACA13 PE=3 SV=1
comp138658_c0_seq1	0.00186612	5.40256	60S ribosomal protein L25 OS=Puccinia graminis PE=2 SV=2
comp12809_c0_seq1	0.00186763	5.39371	Protein phosphatase 2C homolog 3 OS=Schizosaccharomyces pombe (strain 972 / ATCC 24843) GN=ptc3 PE=3 SV=1
comp65945_c0_seq1	0.00187327	5.39031	3-ketoacyl-CoA thiolase, peroxisomal OS=Yarrowia lipolytica (strain CLIB 122 / E 150) GN=POT1 PE=3 SV=1
comp93177_c0_seq1	0.00187327	5.3843	40S ribosomal protein S17 OS=Neurospora crassa (strain ATCC 24698 / 74-OR23-1A / CBS 708.71 / DSM 1257 / FGSC 987) GN=rps-17 PE=3 SV=1
comp137456_c0_seq1	0.00187891	5.37885	Protein MGR2 OS=Saccharomyces cerevisiae (strain ATCC 204508 / S288c) GN=MGR2 PE=1 SV=1
comp13045_c0_seq1	0.00187891	5.36399	Probable methyltransferase PMT26 OS=Arabidopsis thaliana GN=At5g64030 PE=2 SV=1
comp40069_c0_seq1	0.00187891	5.35298	2-hydroxyisoflavanone synthase OS=Glycyrrhiza uralensis GN=CYP93C2 PE=2 SV=2
comp84618_c0_seq1	0.00190285	5.34913	Probable mediator of RNA polymerase II transcription subunit 37c OS=Arabidopsis thaliana GN=MED37D PE=1 SV=2
comp49970_c0_seq1	0.00191133	5.33426	Probable mediator of RNA polymerase II transcription subunit 37c OS=Arabidopsis thaliana GN=MED37C PE=1 SV=1
comp54175_c0_seq1	0.00191133	5.32165	28 kDa ribonucleoprotein, chloroplastic OS=Spinacia oleracea PE=1 SV=1
comp152592_c0_seq1	0.00191803	5.3194	Probable magnesium transporter NIPA4 OS=Arabidopsis thaliana GN=At1g71900 PE=2 SV=1
comp111824_c0_seq1	0.0019383	5.30454	Probable LRR receptor-like serine/threonine-protein kinase At4g29180 OS=Arabidopsis thaliana GN=At4g29180 PE=2 SV=2
comp94142_c0_seq1	0.00194431	5.28968	Probable indole-3-pyruvate monooxygenase YUCCA5 OS=Arabidopsis thaliana GN=YUC5 PE=2 SV=1
comp149976_c0_seq1	0.00196863	5.27481	Probable importin subunit beta-4 OS=Schizosaccharomyces pombe (strain 972 / ATCC 24843) GN=kap123 PE=3 SV=1
comp119837_c0_seq43	0.00198434	5.25995	Potassium channel KAT1 OS=Arabidopsis thaliana GN=KAT1 PE=1 SV=2
comp44232_c0_seq1	0.00198434	5.24509	Plasma membrane ATPase OS=Ajellomyces capsulatus GN=PMA1 PE=3 SV=1
comp93604_c0_seq3	0.00199921	5.23023	Pentatricopeptide repeat-containing protein At5g44230 OS=Arabidopsis thaliana GN=PCMP-H17 PE=2 SV=1
comp89503_c0_seq2	0.0020523	5.21536	Pentatricopeptide repeat-containing protein At2g03880, mitochondrial OS=Arabidopsis thaliana GN=PCMP-H44 PE=2 SV=1
comp63677_c0_seq1	0.00205933	5.2005	Obg-like ATPase 1 OS=Saccharomyces cerevisiae (strain ATCC 204508 / S288c) GN=OLA1 PE=1 SV=1
comp142298_c0_seq1	0.00206171	5.18564	Neuroblast differentiation-associated protein AHNAK OS=Homo sapiens GN=AHNAK PE=1 SV=2
comp66881_c0_seq2	0.00209561	5.17078	NADH-ubiquinone oxidoreductase 30.4 kDa subunit, mitochondrial OS=Neurospora crassa (strain ATCC 24698 ) GN=nuo-31 PE=2 SV=2
comp142428_c0_seq1	0.00210115	5.15591	NADH-ubiquinone oxidoreductase 12 kDa subunit, mitochondrial OS=Neurospora crassa (strain ATCC 24698) GN=nuo-12.3 PE=3 SV=2
comp162052_c0_seq1	0.0021191	5.14105	Mitochondrial import inner membrane translocase subunit TIM9 OS=Gibberella zeae (strain PH-1 / ATCC MYA-4620 / FGSC 9075 / NRRL 31084) GN=TIM9 PE=3 SV=1
comp98637_c0_seq4	0.00211948	5.12619	Mannose/glucose-specific lectin (Fragment) OS=Parkia platycephala PE=1 SV=1
comp75483_c0_seq1	0.00212355	5.11133	LINE-1 retrotransposable element ORF2 protein OS=Mus musculus GN=Pol PE=1 SV=2
comp85337_c0_seq2	0.00212355	5.09646	Increased recombination centers protein 22-2 OS=Candida tropicalis (strain ATCC MYA-3404 / T1) GN=IRC22-2 PE=3 SV=1
comp115323_c0_seq1	0.00213369	5.0816	Inactive protein kinase SELMODRAFT_444075 OS=Selaginella moellendorffii GN=SELMODRAFT_444075 PE=2 SV=1
comp53666_c0_seq1	0.00216283	5.06674	Homoisocitrate dehydrogenase OS=Schizosaccharomyces pombe (strain 972 / ATCC 24843) GN=lys12 PE=1 SV=1
comp42752_c0_seq2	0.00216901	5.05188	Histone-lysine N-methyltransferase ASHR2 OS=Arabidopsis thaliana GN=ASHR2 PE=2 SV=3
comp68656_c1_seq2	0.00220727	5.03701	Glycine-rich RNA-binding protein 2, mitochondrial OS=Arabidopsis thaliana GN=RBG2 PE=1 SV=1
comp57288_c0_seq1	0.00224283	5.02215	Glyceraldehyde-3-phosphate dehydrogenase B, chloroplastic OS=Pisum sativum GN=GAPB PE=2 SV=2
comp141263_c0_seq1	0.00226043	5.00729	Ferredoxin-dependent glutamate synthase, chloroplastic OS=Oryza sativa subsp. japonica GN=GLU PE=2 SV=2
comp23155_c0_seq1	0.00226898	4.99243	Ethylene-responsive transcription factor 5 OS=Nicotiana sylvestris GN=ERF5 PE=2 SV=1
comp134772_c0_seq1	0.00228445	4.97756	Ent-copalyl diphosphate synthase, chloroplastic OS=Pisum sativum PE=2 SV=1
comp37356_c0_seq2	0.00228728	4.9627	Enolase (Fragment) OS=Cunninghamella elegans PE=2 SV=1
comp107435_c0_seq2	0.00228884	4.94784	Embryogenesis-associated protein EMB8 OS=Picea glauca GN=EMB8 PE=2 SV=1
comp66390_c0_seq1	0.00229451	4.93298	Elongation factor 1-delta OS=Pimpinella brachycarpa PE=2 SV=3
comp575_c0_seq1	0.0022966	4.91811	Elongation factor 1-beta OS=Mus musculus GN=Eef1b PE=1 SV=5
comp100039_c0_seq1	0.0147228	4.91314	Vacuolar iron transporter 1 OS=Arabidopsis thaliana GN=VIT1 PE=2 SV=1
comp109461_c0_seq1	0.00230507	4.90325	D/L-glyceraldehyde reductase OS=Hypocrea jecorina GN=gld1 PE=1 SV=1
comp12942_c0_seq1	0.00230941	4.88839	Cytochrome c oxidase subunit 1 OS=Ascaris suum GN=COI PE=3 SV=2
comp134159_c0_seq1	0.00233985	4.87353	Coronatine-insensitive protein 1 OS=Arabidopsis thaliana GN=COI1 PE=1 SV=1
comp104296_c0_seq1	0.00234895	4.85867	Chloride channel protein CLC-b OS=Arabidopsis thaliana GN=CLC-B PE=1 SV=1
comp94731_c0_seq1	0.0024068	4.85128	40S ribosomal protein S8-B OS=Saccharomyces cerevisiae (strain ATCC 204508 / S288c) GN=RPS8B PE=1 SV=1
comp124229_c0_seq2	0.00235065	4.85128	Putative AAA family ATPase L572 OS=Acanthamoeba polyphaga mimivirus GN=MIMI_L572 PE=3 SV=1
comp112139_c0_seq5	0.0024068	4.85128	7-deoxyloganetin glucosyltransferase OS=Gardenia jasminoides GN=UGT85A24 PE=1 SV=1
comp108330_c0_seq2	0.0024068	4.85128	Heat shock protein SSB1 OS=Candida albicans (strain WO-1) GN=SSB1 PE=3 SV=2
comp97746_c0_seq1	0.0024068	4.8438	Chalcone synthase OS=Callistephus chinensis GN=CHS PE=2 SV=2
comp2606_c0_seq1	0.0024068	4.82894	Cell division control protein 42 homolog OS=Colletotrichum gloeosporioides GN=CDC42 PE=3 SV=1
comp115227_c0_seq1	0.0024181	4.82529	Protein SEY1 OS=Ustilago maydis (strain 521 / FGSC 9021) GN=SEY1 PE=3 SV=2
comp53019_c0_seq1	0.00242877	4.81904	Triosephosphate isomerase OS=Neurospora crassa (strain ATCC 24698 / 74-OR23-1A / CBS 708.71 / DSM 1257 / FGSC 987) GN=tpi-1 PE=3 SV=1
comp84836_c0_seq1	0.00243424	4.81512	Eukaryotic initiation factor 4A-13 (Fragment) OS=Nicotiana tabacum PE=2 SV=1
comp83464_c0_seq1	0.00245791	4.81408	CASP-like protein 5B1 OS=Arabidopsis thaliana GN=At5g02060 PE=2 SV=1
comp15101_c0_seq1	0.0143496	4.80525	Glutathione S-transferase DHAR2 OS=Arabidopsis thaliana GN=DHAR2 PE=1 SV=1
comp134734_c0_seq1	0.00246768	4.79922	Carbamoyl-phosphate synthase arginine-specific small chain OS=Chaetomium globosum (strain ATCC 62050) GN=CPA1 PE=3 SV=1
comp111166_c0_seq4	0.00249497	4.799	40S ribosomal protein S11-B OS=Schizosaccharomyces pombe (strain 972 / ATCC 24843) GN=rps1102 PE=3 SV=1
comp93646_c0_seq3	0.00250567	4.78752	Fimbrin-1 OS=Arabidopsis thaliana GN=FIM1 PE=1 SV=2
comp132728_c0_seq1	0.00252016	4.78435	Calvin cycle protein CP12-2, chloroplastic OS=Arabidopsis thaliana GN=CP12-2 PE=1 SV=1
comp118002_c2_seq3	0.0025262	4.77605	7-deoxyloganetin glucosyltransferase OS=Gardenia jasminoides GN=UGT85A24 PE=1 SV=1
comp121301_c0_seq1	0.00255432	4.76949	Bis(5'-adenosyl)-triphosphatase OS=Bos taurus GN=FHIT PE=2 SV=1
comp90368_c0_seq1	0.00255685	4.76457	Eukaryotic translation initiation factor 5B OS=Schizosaccharomyces pombe (strain 972 / ATCC 24843) GN=SPAC56F8.03 PE=1 SV=1
comp1262_c0_seq1	0.00256209	4.75463	Beta-caryophyllene synthase OS=Artemisia annua GN=QHS1 PE=1 SV=1
comp112417_c0_seq1	0.00256494	4.7531	40S ribosomal protein S20 OS=Xenopus laevis GN=rps20 PE=1 SV=1
comp117681_c0_seq2	0.00257713	4.74162	Protein REVEILLE 1 OS=Arabidopsis thaliana GN=RVE1 PE=2 SV=1
comp99886_c0_seq3	0.00259331	4.73977	Basic 7S globulin OS=Glycine max GN=BG PE=1 SV=2
comp43961_c0_seq1	0.00259717	4.73015	V-type proton ATPase subunit F OS=Botryotinia fuckeliana (strain B05.10) GN=vma7 PE=3 SV=1
comp105704_c0_seq2	0.00259947	4.7249	ATP-dependent DNA helicase PIF1 OS=Danio rerio GN=pif1 PE=2 SV=1
comp133627_c0_seq1	0.00264302	4.71004	ATP synthase subunit e, mitochondrial OS=Saccharomyces cerevisiae (strain ATCC 204508 / S288c) GN=TIM11 PE=1 SV=2
comp112408_c0_seq2	0.00265683	4.69518	ATP synthase subunit alpha, chloroplastic OS=Helianthus annuus GN=atpA PE=3 SV=1
comp143057_c0_seq1	0.00269379	4.68032	Arginine--tRNA ligase, cytoplasmic OS=Saccharomyces cerevisiae (strain ATCC 204508 / S288c) GN=YDR341C PE=1 SV=1
comp115533_c0_seq1	0.00271796	4.66545	ABC transporter G family member 22 OS=Arabidopsis thaliana GN=ABCG22 PE=1 SV=1
comp99877_c0_seq1	0.00272064	4.65886	Uncharacterized protein C3H7.08c OS=Schizosaccharomyces pombe (strain 972 / ATCC 24843) GN=SPBC3H7.08c PE=4 SV=1
comp93986_c0_seq2	0.00272388	4.65059	4-hydroxy-3-methylbut-2-enyl diphosphate reductase, chloroplastic OS=Arabidopsis thaliana GN=ISPH PE=2 SV=1
comp83458_c0_seq1	0.00272528	4.63601	Thaumatin-like protein 1 OS=Prunus persica PE=2 SV=1
comp132562_c0_seq1	0.00272826	4.61316	Adenosylhomocysteinase OS=Candida albicans (strain SC5314 / ATCC MYA-2876) GN=SAH1 PE=1 SV=2
comp95224_c0_seq1	0.00273478	4.59031	Putative F-box/LRR-repeat protein At3g28410 OS=Arabidopsis thaliana GN=At3g28410 PE=4 SV=2
comp104078_c0_seq6	0.00274596	4.56746	Eukaryotic translation initiation factor 1A OS=Triticum aestivum PE=1 SV=2
comp83901_c0_seq1	0.00275117	4.54461	Dirigent protein 3 OS=Arabidopsis thaliana GN=DIR3 PE=3 SV=1
comp99167_c1_seq1	0.00276412	4.52176	40S ribosomal protein S5 OS=Neurospora crassa (strain ATCC 24698 / 74-OR23-1A / CBS 708.71 / DSM 1257 / FGSC 987) GN=rps-5 PE=3 SV=2
comp90255_c0_seq2	0.00277511	4.49891	Heat shock cognate 70 kDa protein 2 OS=Solanum lycopersicum GN=HSC-2 PE=2 SV=1
comp33159_c0_seq1	0.00277905	4.47606	Transcriptional regulator prz1 OS=Schizosaccharomyces pombe (strain 972 / ATCC 24843) GN=prz1 PE=1 SV=1
comp104026_c0_seq1	0.00279145	4.45321	Protein NUCLEAR FUSION DEFECTIVE 4 OS=Arabidopsis thaliana GN=NFD4 PE=3 SV=1
comp90505_c0_seq1	0.00284845	4.43036	Calmodulin-binding protein 60 A OS=Arabidopsis thaliana GN=CBP60A PE=2 SV=1
comp125866_c0_seq1	0.002859	4.40751	ATP synthase subunit delta, mitochondrial OS=Neurospora crassa (strain ATCC 24698 / 74-OR23-1A / CBS 708.71 / DSM 1257 / FGSC 987) GN=des PE=3 SV=2
comp121954_c1_seq7	0.00288565	4.38466	Probably inactive leucine-rich repeat receptor-like protein kinase IMK2 OS=Arabidopsis thaliana GN=IMK2 PE=1 SV=1
comp120927_c0_seq3	0.00290115	4.36181	40S ribosomal protein S18-B OS=Saccharomyces cerevisiae (strain ATCC 204508 / S288c) GN=RPS18B PE=1 SV=1
comp132039_c0_seq1	0.00290286	4.33896	Ferric reduction oxidase 7, chloroplastic OS=Arabidopsis thaliana GN=FRO7 PE=2 SV=1
comp76238_c0_seq2	0.00290471	4.31611	Glycerophosphodiester phosphodiesterase GDPD2 OS=Arabidopsis thaliana GN=GDPD2 PE=2 SV=1
comp122088_c0_seq1	0.00291714	4.29326	Tryptophan--tRNA ligase, cytoplasmic OS=Arabidopsis thaliana GN=At3g04600 PE=2 SV=1
comp89029_c1_seq1	0.00293617	4.27041	Monosaccharide-sensing protein 2 OS=Arabidopsis thaliana GN=MSSP2 PE=1 SV=2
comp98804_c0_seq1	0.00296622	4.24756	Clock-controlled protein 6 OS=Neurospora crassa (strain ATCC 24698 / 74-OR23-1A / CBS 708.71 / DSM 1257 / FGSC 987) GN=ccg-6 PE=2 SV=2
comp97289_c0_seq1	0.00299599	4.22471	Putative laccase-9 OS=Oryza sativa subsp. japonica GN=LAC9 PE=3 SV=1
comp92513_c0_seq1	0.00303334	4.20186	Copia protein OS=Drosophila melanogaster GN=GIP PE=1 SV=3
comp99577_c0_seq3	0.00304989	4.17901	Woronin body major protein OS=Neurospora crassa (strain ATCC 24698 / 74-OR23-1A / CBS 708.71 / DSM 1257 / FGSC 987) GN=hex-1 PE=1 SV=1
comp116317_c0_seq1	0.00306377	4.15616	Wall-associated receptor kinase-like 3 OS=Arabidopsis thaliana GN=WAKL3 PE=2 SV=2
comp138249_c0_seq1	0.00307788	4.13331	Uncharacterized mitochondrial protein AtMg00810 OS=Arabidopsis thaliana GN=AtMg00810 PE=4 SV=1
comp145009_c0_seq1	0.00307788	4.11046	Thiamine thiazole synthase OS=Phaeosphaeria nodorum (strain SN15 / ATCC MYA-4574 / FGSC 10173) GN=SNOG_05965 PE=3 SV=1
comp35081_c0_seq1	0.00308952	4.08761	S-adenosylmethionine synthase OS=Medicago truncatula GN=METK PE=3 SV=1
comp85407_c0_seq1	0.00310285	4.06476	Retrovirus-related Pol polyprotein from transposon TNT 1-94 OS=Nicotiana tabacum PE=2 SV=1
comp134360_c0_seq1	0.0117656	4.05829	ATPase 8, plasma membrane-type OS=Arabidopsis thaliana GN=AHA8 PE=3 SV=1
comp86112_c0_seq4	0.0031154	4.04191	Putative monooxygenase Rv1533 OS=Mycobacterium tuberculosis (strain ATCC 25618 / H37Rv) GN=Rv1533 PE=1 SV=1
comp17967_c0_seq1	0.00313049	4.01906	Protein ssh4 OS=Sclerotinia sclerotiorum (strain ATCC 18683 / 1980 / Ss-1) GN=ssh4 PE=3 SV=1
comp103172_c0_seq2	0.00313898	3.99621	Protein NLP1 OS=Oryza sativa subsp. japonica GN=NLP1 PE=2 SV=1
comp75388_c0_seq2	0.00314103	3.97336	Probable proteasome subunit alpha type-2 OS=Schizosaccharomyces pombe (strain 972 / ATCC 24843) GN=pre8 PE=3 SV=1
comp144436_c0_seq1	0.00317592	3.95051	Probable glucan endo-1,3-beta-glucosidase btgC OS=Aspergillus clavatus (strain ATCC 1007 / CBS 513.65 / DSM 816 / NCTC 3887 / NRRL 1) GN=btgC PE=3 SV=1
comp41126_c0_seq1	0.00317592	3.92766	OV-16 antigen OS=Onchocerca volvulus GN=OV16 PE=2 SV=2
comp1631_c0_seq1	0.0032076	3.90481	Myosin regulatory light chain cdc4 OS=Schizosaccharomyces pombe (strain 972 / ATCC 24843) GN=cdc4 PE=1 SV=1
comp118818_c0_seq1	0.00323752	3.88196	L-type lectin-domain containing receptor kinase S.1 OS=Arabidopsis thaliana GN=LECRKS1 PE=2 SV=1
comp52009_c0_seq1	0.00326386	3.85911	Kelch repeat and BTB domain-containing protein 8 OS=Danio rerio GN=kbtbd8 PE=2 SV=1
comp12068_c0_seq1	0.00327561	3.83626	Glucuronoxylan 4-O-methyltransferase 1 OS=Arabidopsis thaliana GN=GXM1 PE=1 SV=1
comp45392_c0_seq1	0.0032759	3.81341	Fibrinogen beta chain (Fragment) OS=Gallus gallus GN=FGB PE=1 SV=1
comp67901_c0_seq1	0.00356882	3.35642	Minor allergen Alt a 7 OS=Alternaria alternata GN=ALTA7 PE=1 SV=1
comp101086_c0_seq1	0.00358318	3.33357	Glutamate receptor 2.8 OS=Arabidopsis thaliana GN=GLR2.8 PE=2 SV=2
comp132827_c0_seq1	0.00359754	3.31072	Superoxide dismutase [Cu-Zn] OS=Claviceps purpurea (strain 20.1) GN=SOD1 PE=3 SV=3
comp79259_c0_seq2	0.00361189	3.28787	60S ribosomal protein L15 OS=Neurospora crassa (strain ATCC 24698 / 74-OR23-1A / CBS 708.71 / DSM 1257 / FGSC 987) GN=rpl-15 PE=3 SV=1
comp104520_c0_seq1	0.00362625	3.26502	Beta-1,3-galactosyltransferase pvg3 OS=Schizosaccharomyces pombe (strain 972 / ATCC 24843) GN=pvg3 PE=1 SV=1
comp117403_c3_seq13	0.0036406	3.24217	Zinc finger BED domain-containing protein RICESLEEPER 1 OS=Oryza sativa subsp. japonica GN=Os05g0239150 PE=3 SV=1
comp17635_c0_seq1	0.00365496	3.21932	Vacuolar cation-transporting ATPase YPK9 OS=Saccharomyces cerevisiae (strain ATCC 204508 / S288c) GN=YPK9 PE=1 SV=1
comp25939_c0_seq1	0.00366931	3.19647	Uncharacterized serine-rich protein P23A10.11c OS=Schizosaccharomyces pombe (strain 972 / ATCC 24843) GN=SPBP23A10.11c PE=2 SV=1
comp52394_c0_seq1	0.00368367	3.17362	Uncharacterized N-acetyltransferase p20 OS=Bacillus licheniformis GN=p20 PE=3 SV=1
comp15145_c0_seq1	0.00369802	3.15077	T-complex protein 1 subunit epsilon OS=Schizosaccharomyces pombe (strain 972 / ATCC 24843) GN=cct5 PE=3 SV=1
comp122948_c1_seq1	0.00371238	3.12792	Subtilisin-like protease SBT1.7 OS=Arabidopsis thaliana GN=SBT1.7 PE=1 SV=1
comp145149_c0_seq1	0.00372673	3.10507	Sigma non-opioid intracellular receptor 1 OS=Homo sapiens GN=SIGMAR1 PE=1 SV=1
comp27829_c0_seq1	0.00374109	3.08222	S-adenosylmethionine decarboxylase proenzyme OS=Oryza sativa subsp. indica GN=SAMDC PE=2 SV=2
comp101284_c0_seq1	0.00375544	3.05937	Putative ATP synthase protein YMF19 OS=Helianthus annuus GN=YMF19 PE=3 SV=1
comp111803_c0_seq3	0.0037698	3.03652	Protein NUCLEAR FUSION DEFECTIVE 4 OS=Arabidopsis thaliana GN=NFD4 PE=3 SV=1
comp86550_c0_seq1	0.00378415	3.01367	Protein NRT1/ PTR FAMILY 8.3 OS=Arabidopsis thaliana GN=NPF8.3 PE=1 SV=1
comp2942_c0_seq1	0.00379851	2.99082	Probable RNA-dependent RNA polymerase 1 OS=Oryza sativa subsp. japonica GN=RDR1 PE=2 SV=2
comp27275_c0_seq1	0.00381286	2.96797	Probable LIM domain-containing serine/threonine-protein kinase DDB_G0286997 OS=Dictyostelium discoideum GN=DDB_G0286997 PE=3 SV=1
comp80211_c0_seq1	0.00382722	2.94512	Probable beta-glucosidase btgE OS=Aspergillus clavatus (strain ATCC 1007 / CBS 513.65 / DSM 816 / NCTC 3887 / NRRL 1) GN=btgE PE=3 SV=1
comp138678_c0_seq1	0.00384157	2.92227	Polyadenylate-binding protein 8 OS=Arabidopsis thaliana GN=PAB8 PE=1 SV=1
comp141283_c0_seq1	0.00385593	2.89942	Poly(ADP-ribose) glycohydrolase 1 OS=Arabidopsis thaliana GN=PARG1 PE=1 SV=2
comp92916_c0_seq1	0.00387028	2.87657	Pentatricopeptide repeat-containing protein At5g16860 OS=Arabidopsis thaliana GN=PCMP-H92 PE=2 SV=1
comp97448_c0_seq1	0.00388464	2.85372	Pentatricopeptide repeat-containing protein At3g13880 OS=Arabidopsis thaliana GN=PCMP-E89 PE=2 SV=1
comp145041_c0_seq1	0.00389899	2.83087	Nascent polypeptide-associated complex subunit beta OS=Phaeosphaeria nodorum (strain SN15 / ATCC MYA-4574 / FGSC 10173) GN=EGD1 PE=3 SV=1
comp96194_c0_seq6	0.00391335	2.80802	Mitochondrial inner membrane protein OXA1 OS=Arabidopsis thaliana GN=OXA1 PE=2 SV=2
comp103975_c0_seq1	0.0039277	2.78517	Internal alternative NAD(P)H-ubiquinone oxidoreductase A1, mitochondrial OS=Arabidopsis thaliana GN=NDA1 PE=2 SV=1
comp13950_c0_seq1	0.00394206	2.76232	Importin subunit alpha-1b OS=Oryza sativa subsp. japonica GN=Os05g0155500 PE=1 SV=2
comp103155_c0_seq12	0.00395642	2.73947	Gibberellin-regulated protein 6 OS=Arabidopsis thaliana GN=GASA6 PE=3 SV=1
comp58628_c0_seq2	0.00397077	2.71662	Eukaryotic translation initiation factor 3 subunit K OS=Magnaporthe oryzae (strain Y34) GN=OOU_Y34scaffold00487g12 PE=2 SV=1
comp101443_c1_seq3	0.00398513	2.69377	Ethylene-responsive transcription factor 1B OS=Arabidopsis thaliana GN=ERF1B PE=1 SV=2
comp87525_c1_seq2	0.00399948	2.67092	Enolase OS=Neurospora crassa (strain ATCC 24698 / 74-OR23-1A / CBS 708.71 / DSM 1257 / FGSC 987) GN=emp-7 PE=3 SV=1
comp76241_c0_seq4	0.00401384	2.64807	Cysteine-rich receptor-like protein kinase 10 OS=Arabidopsis thaliana GN=CRK10 PE=1 SV=3
comp127787_c0_seq1	0.00643987	2.64323	Monodehydroascorbate reductase, chloroplastic OS=Arabidopsis thaliana GN=At1g63940 PE=2 SV=3
comp11542_c0_seq1	0.00402819	2.62522	Cyclin-B2-3 OS=Arabidopsis thaliana GN=CYCB2-3 PE=2 SV=2
comp147622_c0_seq1	0.00404255	2.60237	Cross-pathway control protein 1 OS=Neurospora crassa (strain ATCC 24698 / 74-OR23-1A / CBS 708.71 / DSM 1257 / FGSC 987) GN=cpc-1 PE=1 SV=2
comp147931_c0_seq1	0.0040569	2.57952	Catechol 1,2-dioxygenase OS=Candida albicans (strain SC5314 / ATCC MYA-2876) GN=HQD2 PE=1 SV=1
comp84886_c0_seq2	0.00408561	2.53382	B3 domain-containing protein At2g32645 OS=Arabidopsis thaliana GN=At2g32645 PE=2 SV=2
comp145435_c0_seq1	0.00409997	2.51097	Abscisic acid 8'-hydroxylase 3 OS=Arabidopsis thaliana GN=CYP707A3 PE=1 SV=1
comp5746_c0_seq1	0.00411432	2.48812	6-phosphogluconate dehydrogenase, decarboxylating OS=Homo sapiens GN=PGD PE=1 SV=3
comp98359_c0_seq1	0.00412868	2.46527	60S ribosomal protein L33-A OS=Schizosaccharomyces pombe (strain 972 / ATCC 24843) GN=rpl35b PE=3 SV=2
comp91875_c0_seq1	0.00414303	2.44242	60S ribosomal protein L20-B OS=Saccharomyces cerevisiae (strain ATCC 204508 / S288c) GN=RPL20B PE=1 SV=1
comp94694_c0_seq2	0.00415739	2.41957	23 kDa jasmonate-induced protein OS=Hordeum vulgare PE=2 SV=1
comp60215_c0_seq3	0.00417174	2.39672	14-3-3 protein 1 OS=Solanum lycopersicum GN=TFT1 PE=3 SV=2
comp95823_c0_seq1	0.0041861	2.37387	Eukaryotic peptide chain release factor subunit 1-3 OS=Arabidopsis thaliana GN=ERF1-3 PE=1 SV=1
comp122350_c0_seq2	0.00420045	2.35102	60S acidic ribosomal protein P2 OS=Podospora anserina PE=3 SV=1
comp92631_c0_seq3	0.00421481	2.32817	Fimbrin-5 OS=Arabidopsis thaliana GN=FIM5 PE=1 SV=1
comp105872_c1_seq2	0.00422916	2.30532	60S ribosomal protein L13 OS=Candida albicans (strain SC5314 / ATCC MYA-2876) GN=RPL13 PE=3 SV=1
comp109351_c0_seq3	0.00425787	2.25962	60S ribosomal protein L6-B OS=Saccharomyces cerevisiae (strain ATCC 204508 / S288c) GN=RPL6B PE=1 SV=4
comp95623_c0_seq1	0.00427223	2.23677	Laccase-14 OS=Arabidopsis thaliana GN=LAC14 PE=2 SV=1
comp125244_c0_seq3	0.00428658	2.21392	Mitogen-activated protein kinase kinase kinase NPK1 OS=Nicotiana tabacum GN=NPK1 PE=1 SV=1
comp104716_c0_seq8	0.00430094	2.19107	Serine/threonine-protein kinase BRI1-like 2 OS=Arabidopsis thaliana GN=BRL2 PE=1 SV=1
comp116454_c0_seq4	0.0426724	2.01522	Protein O-linked-mannose beta-1,4-N-acetylglucosaminyltransferase 2 OS=Tetraodon nigroviridis GN=pomgnt2 PE=2 SV=1
comp12290_c0_seq1	0.0043153	-2.02906	Meiotic recombination protein SPO11-2 OS=Arabidopsis thaliana GN=SPO11-2 PE=1 SV=1
comp93504_c0_seq1	0.00432965	-2.03321	Fatty acid amide hydrolase OS=Arabidopsis thaliana GN=FAAH PE=1 SV=1
comp102312_c0_seq2	0.00434401	-2.03736	DNA-directed RNA polymerase III subunit RPC10 OS=Homo sapiens GN=POLR3K PE=1 SV=2
comp103060_c0_seq1	0.00435836	-2.04151	DNA (cytosine-5)-methyltransferase DRM2 OS=Arabidopsis thaliana GN=DRM2 PE=1 SV=1
comp114190_c2_seq28	0.00437272	-2.04566	Cytochrome c biogenesis protein CCS1, chloroplastic OS=Arabidopsis thaliana GN=CCS1 PE=1 SV=1
comp36652_c0_seq1	0.00438707	-2.04981	Cytochrome b-c1 complex subunit 9 OS=Kluyveromyces lactis (strain ATCC 8585 / CBS 2359 / DSM 70799 / NBRC 1267 / NRRL Y-1140 / WM37) GN=QCR9 PE=3 SV=3
comp88567_c0_seq5	0.00440143	-2.05396	Beta-galactosidase 1 OS=Arabidopsis thaliana GN=BGAL1 PE=1 SV=1
comp125393_c0_seq1	0.00441578	-2.05811	E3 ubiquitin-protein ligase UPL1 OS=Arabidopsis thaliana GN=UPL1 PE=1 SV=3
comp94293_c0_seq1	0.00443014	-2.06226	Calcium-dependent protein kinase 1 OS=Arabidopsis thaliana GN=CPK1 PE=1 SV=1
comp111427_c0_seq1	0.00444449	-2.06641	4-hydroxyphenylpyruvate dioxygenase OS=Arabidopsis thaliana GN=HPD PE=1 SV=2
comp124233_c0_seq2	0.00445885	-2.07056	Cysteine--tRNA ligase 2, cytoplasmic OS=Arabidopsis thaliana GN=At5g38830 PE=2 SV=1
comp92827_c0_seq1	0.0044732	-2.07471	Myosin-12 OS=Arabidopsis thaliana GN=XI-F PE=2 SV=1
comp122847_c0_seq144	0.00448756	-2.07886	Dirigent protein 19 OS=Arabidopsis thaliana GN=DIR19 PE=2 SV=1
comp88334_c0_seq1	0.00450191	-2.08301	Probable receptor-like protein kinase At1g67000 OS=Arabidopsis thaliana GN=At1g67000 PE=2 SV=2
comp113645_c1_seq1	0.00451627	-2.08716	Uncharacterized protein P8A3.02c OS=Schizosaccharomyces pombe (strain 972 / ATCC 24843) GN=SPAP8A3.02c PE=3 SV=1
comp34250_c0_seq1	0.00453062	-2.09131	Protein NLP1 OS=Oryza sativa subsp. japonica GN=NLP1 PE=2 SV=1
comp114171_c0_seq1	0.00454498	-2.09546	Pentatricopeptide repeat-containing protein At4g33170 OS=Arabidopsis thaliana GN=PCMP-H53 PE=3 SV=1
comp120571_c0_seq8	0.00455933	-2.09961	N-(5'-phosphoribosyl)anthranilate isomerase 1, chloroplastic OS=Arabidopsis thaliana GN=PAI1 PE=2 SV=1
comp81509_c0_seq1	0.00457369	-2.10376	L-ascorbate oxidase homolog OS=Nicotiana tabacum PE=2 SV=1
comp117808_c0_seq1	0.00458804	-2.10791	UDP-glycosyltransferase 73C5 OS=Arabidopsis thaliana GN=UGT73C5 PE=2 SV=1
comp111291_c0_seq4	0.0046024	-2.11206	Phosphoinositide phospholipase C 7 OS=Arabidopsis thaliana GN=PLC7 PE=1 SV=1
comp97912_c0_seq4	0.00461675	-2.11621	Protein TIFY 9 OS=Arabidopsis thaliana GN=TIFY9 PE=1 SV=1
comp107550_c0_seq2	0.00463111	-2.12036	Probable WRKY transcription factor 40 OS=Arabidopsis thaliana GN=WRKY40 PE=1 SV=1
comp41494_c0_seq1	0.00464546	-2.12451	Pleiotropic drug resistance protein 3 OS=Nicotiana tabacum GN=PDR3 PE=2 SV=1
comp117400_c0_seq3	0.00465982	-2.12866	Peroxidase N1 OS=Nicotiana tabacum GN=poxN1 PE=1 SV=1
comp106767_c2_seq1	0.00467418	-2.13281	Zinc finger protein CONSTANS-LIKE 13 OS=Arabidopsis thaliana GN=COL13 PE=2 SV=1
comp111967_c0_seq10	0.00468853	-2.13696	Receptor-like protein 12 OS=Arabidopsis thaliana GN=RLP12 PE=2 SV=2
comp119926_c1_seq10	0.00470289	-2.14111	Short-chain dehydrogenase TIC 32, chloroplastic OS=Arabidopsis thaliana GN=TIC32 PE=2 SV=1
comp111299_c0_seq1	0.00471724	-2.14526	H/ACA ribonucleoprotein complex non-core subunit NAF1 OS=Schizosaccharomyces pombe (strain 972 / ATCC 24843) GN=naf1 PE=1 SV=1
comp80594_c0_seq1	0.0047316	-2.14941	Probable LRR receptor-like serine/threonine-protein kinase At1g53440 OS=Arabidopsis thaliana GN=At1g53440 PE=2 SV=2
comp112473_c0_seq1	0.00474595	-2.15356	Lipid phosphate phosphatase delta OS=Arabidopsis thaliana GN=LPPD PE=2 SV=1
comp118530_c0_seq22	0.00476031	-2.1577	Cysteine-rich receptor-like protein kinase 2 OS=Arabidopsis thaliana GN=CRK2 PE=2 SV=1
comp128204_c1_seq1	0.00477466	-2.16185	Protein Mpv17 OS=Xenopus laevis GN=mpv17 PE=2 SV=2
comp107607_c0_seq1	0.00478902	-2.166	Probable LRR receptor-like serine/threonine-protein kinase At2g28960 OS=Arabidopsis thaliana GN=At2g28960 PE=2 SV=1
comp127919_c0_seq2	0.00480337	-2.17015	F-box/kelch-repeat protein SKIP30 OS=Arabidopsis thaliana GN=SKIP30 PE=1 SV=2
comp122372_c0_seq1	0.00481773	-2.1743	Peroxidase N1 OS=Nicotiana tabacum GN=poxN1 PE=1 SV=1
comp111996_c1_seq1	0.00483208	-2.17845	Pentatricopeptide repeat-containing protein At1g52620 OS=Arabidopsis thaliana GN=At1g52620 PE=2 SV=1
comp113904_c0_seq4	0.00484644	-2.1826	Putative AC transposase OS=Zea mays PE=2 SV=2
comp74036_c0_seq2	0.00486079	-2.18675	Probable folate-biopterin transporter 6 OS=Arabidopsis thaliana GN=At5g10820 PE=2 SV=1
comp110928_c0_seq2	0.00487515	-2.1909	Cysteine-rich repeat secretory protein 12 OS=Arabidopsis thaliana GN=CRRSP12 PE=1 SV=2
comp89534_c0_seq2	0.0048895	-2.19505	CEN-like protein 1 OS=Nicotiana tabacum GN=CET1 PE=2 SV=1
comp115164_c0_seq1	0.00490386	-2.1992	MADS-box protein JOINTLESS OS=Solanum lycopersicum GN=J PE=1 SV=1
comp106041_c0_seq2	0.00491821	-2.20335	Reticuline oxidase-like protein OS=Arabidopsis thaliana GN=At4g20830 PE=1 SV=2
comp120014_c0_seq1	0.00493257	-2.2075	AdoMet-dependent rRNA methyltransferase spb1 OS=Schizosaccharomyces pombe (strain 972 / ATCC 24843) GN=spb1 PE=1 SV=2
comp123886_c0_seq1	0.00494692	-2.21165	Zinc finger CCCH domain-containing protein 29 OS=Arabidopsis thaliana GN=At2g40140 PE=2 SV=1
comp107453_c0_seq2	0.00496128	-2.2158	Trihelix transcription factor GT-3b OS=Arabidopsis thaliana GN=GT-3B PE=1 SV=1
comp71807_c0_seq1	0.00497563	-2.21995	OTU domain-containing protein DDB_G0284757 OS=Dictyostelium discoideum GN=DDB_G0284757 PE=3 SV=2
comp33258_c0_seq1	0.00498999	-2.2241	Caffeoylshikimate esterase OS=Arabidopsis thaliana GN=CSE PE=1 SV=1
comp126714_c1_seq19	0.00500435	-2.22825	40S ribosomal protein S18 OS=Arabidopsis thaliana GN=RPS18A PE=1 SV=1
comp113763_c0_seq1	0.0050187	-2.2324	Heparanase-like protein 3 OS=Arabidopsis thaliana GN=At5g34940 PE=2 SV=2
comp114444_c0_seq2	0.00503306	-2.23655	Probable non-specific lipid-transfer protein AKCS9 OS=Vigna unguiculata PE=2 SV=1
comp106313_c0_seq1	0.00504741	-2.2407	Dihydrolipoyllysine-residue succinyltransferase component of 2-oxoglutarate dehydrogenase complex 1, mitochondrial OS=Arabidopsis thaliana GN=At5g55070
comp107259_c0_seq1	0.00506177	-2.24485	Calcium-dependent protein kinase 4 OS=Solanum tuberosum GN=CPK4 PE=2 SV=1
comp114142_c0_seq1	0.00507612	-2.249	Protein TolB OS=Polaromonas sp. (strain JS666 / ATCC BAA-500) GN=tolB PE=3 SV=1
comp119687_c0_seq3	0.00509048	-2.25315	Transposon TX1 uncharacterized 149 kDa protein OS=Xenopus laevis PE=3 SV=1
comp102522_c0_seq3	0.00510483	-2.2573	VAN3-binding protein OS=Arabidopsis thaliana GN=VAB PE=1 SV=1
comp90586_c0_seq1	0.00511919	-2.26145	UDP-glycosyltransferase 73C3 OS=Arabidopsis thaliana GN=UGT73C3 PE=2 SV=1
comp125183_c0_seq3	0.00513354	-2.2656	Polyribonucleotide nucleotidyltransferase 2, mitochondrial OS=Arabidopsis thaliana GN=PNP2 PE=2 SV=1
comp125578_c1_seq1	0.0051479	-2.26975	Clustered mitochondria protein OS=Arabidopsis thaliana GN=FMT PE=2 SV=1
comp115530_c0_seq6	0.00516225	-2.2739	WD repeat-containing protein 5B OS=Rattus norvegicus GN=Wdr5b PE=2 SV=1
comp83548_c0_seq1	0.00517661	-2.27805	Myosin-binding protein 7 OS=Arabidopsis thaliana GN=MYOB7 PE=1 SV=1
comp118254_c0_seq1	0.00519096	-2.2822	Cytochrome P450 71A1 OS=Persea americana GN=CYP71A1 PE=1 SV=2
comp123976_c0_seq1	0.00520532	-2.28635	Phospholipase D p1 OS=Arabidopsis thaliana GN=PLDP1 PE=1 SV=1
comp109546_c0_seq1	0.00521967	-2.2905	Transcription factor GTE9 OS=Arabidopsis thaliana GN=GTE9 PE=1 SV=1
comp130511_c0_seq1	0.00523403	-2.29465	RNA-binding protein pno1 OS=Nematostella vectensis GN=pno1 PE=3 SV=1
comp108357_c0_seq1	0.00524838	-2.2988	Probable 28S rRNA (cytosine(4447)-C(5))-methyltransferase OS=Homo sapiens GN=NOP2 PE=1 SV=2
comp121164_c0_seq3	0.00526274	-2.30295	Separase OS=Arabidopsis thaliana GN=ESP1 PE=2 SV=1
comp127327_c2_seq1	0.00527709	-2.3071	AT-rich interactive domain-containing protein 2 OS=Arabidopsis thaliana GN=ARID2 PE=2 SV=1
comp124282_c0_seq23	0.00529145	-2.31125	Arginine--tRNA ligase, chloroplastic/mitochondrial OS=Arabidopsis thaliana GN=EMB1027 PE=3 SV=1
comp130633_c0_seq11	0.0053058	-2.3154	Flowering locus K homology domain OS=Arabidopsis thaliana GN=FLK PE=1 SV=1
comp119520_c0_seq1	0.00532016	-2.31955	WD repeat-containing protein 74 OS=Bos taurus GN=WDR74 PE=2 SV=1
comp126165_c0_seq2	0.00533451	-2.32369	Periodic tryptophan protein 2 homolog OS=Homo sapiens GN=PWP2 PE=2 SV=2
comp131474_c0_seq1	0.00534887	-2.32784	Mediator of RNA polymerase II transcription subunit 23 OS=Arabidopsis thaliana GN=MED23 PE=1 SV=1
comp125179_c0_seq1	0.00536323	-2.33199	Receptor like protein kinase S.2 OS=Arabidopsis thaliana GN=LECRKS2 PE=2 SV=2
comp104348_c0_seq1	0.00537758	-2.33614	1,4-dihydroxy-2-naphthoyl-CoA synthase, peroxisomal OS=Arabidopsis thaliana GN=MENB PE=1 SV=2
comp130019_c0_seq3	0.00539194	-2.34029	Uncharacterized protein At2g40430 OS=Arabidopsis thaliana GN=At2g40430 PE=1 SV=2
comp107585_c0_seq1	0.00542065	-2.34859	40S ribosomal protein S25 OS=Neurospora crassa (strain ATCC 24698 / 74-OR23-1A / CBS 708.71 / DSM 1257 / FGSC 987) GN=rps-25 PE=3 SV=1
comp109465_c0_seq1	0.005435	-2.35274	F-box/kelch-repeat protein At3g06240 OS=Arabidopsis thaliana GN=At3g06240 PE=2 SV=1
comp123489_c0_seq15	0.00544936	-2.35689	2-alkenal reductase (NADP(+)-dependent) OS=Nicotiana tabacum GN=DBR PE=1 SV=1
comp123085_c0_seq3	0.00546371	-2.36104	Pentatricopeptide repeat-containing protein At1g05600 OS=Arabidopsis thaliana GN=At1g05600 PE=2 SV=1
comp108175_c0_seq140	0.00547807	-2.36519	Putative F-box/FBD/LRR-repeat protein At2g05300 OS=Arabidopsis thaliana GN=At2g05300 PE=5 SV=2
comp115627_c0_seq12	0.00549242	-2.36934	Probable mitochondrial chaperone BCS1-B OS=Dictyostelium discoideum GN=bcsl1b PE=3 SV=1
comp103926_c0_seq1	0.00550678	-2.37349	Cycloartenol synthase OS=Arabidopsis thaliana GN=CAS1 PE=1 SV=2
comp107804_c1_seq4	0.00552113	-2.37764	Splicing factor 3B subunit 2 OS=Homo sapiens GN=SF3B2 PE=1 SV=2
comp112349_c3_seq5	0.00553549	-2.38179	Transcription factor bHLH120 OS=Arabidopsis thaliana GN=BHLH120 PE=2 SV=2
comp128910_c0_seq1	0.00554984	-2.38594	G-type lectin S-receptor-like serine/threonine-protein kinase At4g03230 OS=Arabidopsis thaliana GN=At4g03230 PE=3 SV=3
comp121962_c0_seq4	0.0055642	-2.39009	Putative glucose-6-phosphate 1-epimerase OS=Cenchrus ciliaris PE=2 SV=1
comp110287_c0_seq2	0.00557855	-2.39424	Protein GLUTAMINE DUMPER 3 OS=Arabidopsis thaliana GN=GDU3 PE=2 SV=1
comp108813_c0_seq5	0.00559291	-2.39839	Probable magnesium transporter NIPA4 OS=Arabidopsis thaliana GN=At1g71900 PE=2 SV=1
comp73049_c0_seq2	0.00560726	-2.40254	Mannan endo-1,4-beta-mannosidase 2 OS=Arabidopsis thaliana GN=MAN2 PE=2 SV=1
comp107267_c0_seq7	0.00562162	-2.40669	LYR motif-containing protein 4B OS=Salmo salar GN=lyrm4b PE=3 SV=1
comp124622_c0_seq1	0.00563597	-2.41084	E3 ubiquitin-protein ligase At4g11680 OS=Arabidopsis thaliana GN=At4g11680 PE=2 SV=1
comp124683_c0_seq2	0.00565033	-2.41499	Crocetin glucosyltransferase, chloroplastic OS=Gardenia jasminoides GN=UGT75L6 PE=1 SV=1
comp137324_c0_seq1	0.00566468	-2.41914	60S ribosomal protein L35 OS=Bos taurus GN=RPL35 PE=2 SV=3
comp129542_c0_seq3	0.00567904	-2.42329	Iron-sulfur cluster co-chaperone protein HscB, mitochondrial OS=Homo sapiens GN=HSCB PE=1 SV=3
comp122204_c0_seq1	0.00569339	-2.42744	Triacylglycerol lipase SDP1L OS=Arabidopsis thaliana GN=SDP1L PE=1 SV=1
comp109496_c0_seq1	0.00570775	-2.43159	Probable LRR receptor-like serine/threonine-protein kinase At1g53430 OS=Arabidopsis thaliana GN=At1g53430 PE=1 SV=1
comp125879_c0_seq8	0.00572211	-2.43574	Ultraviolet-B receptor UVR8 OS=Arabidopsis thaliana GN=UVR8 PE=1 SV=1
comp102842_c0_seq1	0.00573646	-2.43989	Probable alpha-amylase 2 OS=Arabidopsis thaliana GN=AMY2 PE=2 SV=1
comp123373_c0_seq1	0.00575082	-2.44404	Monogalactosyldiacylglycerol synthase 2, chloroplastic OS=Arabidopsis thaliana GN=MGD2 PE=1 SV=1
comp109276_c0_seq6	0.00576517	-2.44819	Uncharacterized mitochondrial protein AtMg00810 OS=Arabidopsis thaliana GN=AtMg00810 PE=4 SV=1
comp105834_c0_seq2	0.00577953	-2.45234	26S protease regulatory subunit 8 homolog A OS=Arabidopsis thaliana GN=RPT6A PE=1 SV=1
comp104123_c0_seq1	0.00579388	-2.45649	UDP-glucuronic acid/UDP-N-acetylgalactosamine transporter OS=Homo sapiens GN=SLC35D1 PE=1 SV=1
comp125076_c0_seq1	0.00580824	-2.46064	Adenylosuccinate lyase OS=Escherichia coli (strain K12) GN=purB PE=1 SV=1
comp129311_c1_seq1	0.00582259	-2.46479	Protein NSP-INTERACTING KINASE 1 OS=Arabidopsis thaliana GN=NIK1 PE=1 SV=1
comp57387_c0_seq1	0.00583695	-2.46894	Uncharacterized protein YbeQ OS=Escherichia coli (strain K12) GN=ybeQ PE=4 SV=2
comp105506_c0_seq1	0.0058513	-2.47309	Protein MKS1 OS=Arabidopsis thaliana GN=MKS1 PE=1 SV=2
comp125310_c0_seq5	0.00586566	-2.47724	60S ribosomal protein L38 OS=Arabidopsis thaliana GN=RPL38A PE=3 SV=1
comp128051_c0_seq3	0.00588001	-2.48139	E3 ubiquitin-protein ligase RING1 OS=Gossypium hirsutum GN=RING1 PE=1 SV=1
comp109241_c0_seq2	0.00589437	-2.48554	Homeobox protein knotted-1-like 3 OS=Arabidopsis thaliana GN=KNAT3 PE=1 SV=1
comp108546_c1_seq1	0.00590872	-2.48969	Stem-specific protein TSJT1 OS=Nicotiana tabacum GN=TSJT1 PE=2 SV=1
comp116291_c0_seq1	0.00592308	-2.49383	Plastidic ATP/ADP-transporter OS=Solanum tuberosum PE=2 SV=2
comp88120_c0_seq3	0.00593743	-2.49798	Vacuolar-processing enzyme OS=Glycine max PE=2 SV=1
comp130104_c1_seq1	0.00595179	-2.50213	Transducin beta-like protein 3 OS=Rattus norvegicus GN=Tbl3 PE=2 SV=1
comp109278_c0_seq1	0.00596614	-2.50628	TMV resistance protein N OS=Nicotiana glutinosa GN=N PE=1 SV=1
comp119607_c2_seq3	0.0059805	-2.51043	Tetrapyrrole-binding protein, chloroplastic OS=Arabidopsis thaliana GN=GUN4 PE=1 SV=1
comp99993_c0_seq1	0.00599485	-2.51458	Sodium-coupled neutral amino acid transporter 2 OS=Danio rerio GN=slc38a2 PE=3 SV=1
comp114718_c0_seq2	0.00600921	-2.51873	RING-H2 finger protein ATL46 OS=Arabidopsis thaliana GN=ATL46 PE=2 SV=1
comp80883_c0_seq2	0.00602356	-2.52288	Putative UPF0481 protein At3g02645 OS=Arabidopsis thaliana GN=At3g02645 PE=3 SV=1
comp133683_c0_seq1	0.00603792	-2.52703	Putative ripening-related protein 2 OS=Oryza sativa subsp. japonica GN=Os02g0637000 PE=3 SV=1
comp136798_c0_seq1	0.00605227	-2.53118	Putative ribonuclease H protein At1g65750 OS=Arabidopsis thaliana GN=At1g65750 PE=3 SV=1
comp123608_c0_seq9	0.00606663	-2.53533	Protein trichome birefringence-like 33 OS=Arabidopsis thaliana GN=TBL33 PE=2 SV=1
comp87152_c0_seq1	0.00608099	-2.53948	Protease Do-like 7 OS=Arabidopsis thaliana GN=DEGP7 PE=2 SV=1
comp56045_c0_seq1	0.00609534	-2.54363	Peroxisomal 2,4-dienoyl-CoA reductase OS=Arabidopsis thaliana GN=At3g12800 PE=2 SV=1
comp121416_c0_seq1	0.0061097	-2.54778	Pentatricopeptide repeat-containing protein At5g61400 OS=Arabidopsis thaliana GN=At5g61400 PE=2 SV=1
comp96167_c0_seq1	0.00612405	-2.55193	Patatin-like protein 2 OS=Arabidopsis thaliana GN=PLP2 PE=1 SV=1
comp106078_c0_seq13	0.00613841	-2.55608	NAD-dependent malic enzyme 59 kDa isoform, mitochondrial OS=Solanum tuberosum PE=1 SV=1
comp89300_c0_seq1	0.00615276	-2.56023	Gamma-tubulin complex component 3 OS=Arabidopsis thaliana GN=GCP3 PE=1 SV=1
comp107905_c0_seq1	0.00616712	-2.56438	Digalactosyldiacylglycerol synthase 1, chloroplastic OS=Lotus japonicus GN=DGD1 PE=2 SV=1
comp100948_c0_seq1	0.00618147	-2.56853	Cysteine-rich receptor-like protein kinase 41 OS=Arabidopsis thaliana GN=CRK41 PE=3 SV=2
comp93596_c0_seq1	0.00619583	-2.57268	CDP-diacylglycerol--serine O-phosphatidyltransferase OS=Schizosaccharomyces pombe (strain 972 / ATCC 24843) GN=pps1 PE=1 SV=2
comp103244_c0_seq1	0.00621018	-2.57683	BTB/POZ domain-containing protein At1g55760 OS=Arabidopsis thaliana GN=At1g55760 PE=2 SV=1
comp130945_c0_seq3	0.00622454	-2.58098	ATP-dependent RNA helicase CHL1 OS=Scheffersomyces stipitis (strain ATCC 58785 / CBS 6054 / NBRC 10063 / NRRL Y-11545) GN=CHL1 PE=3 SV=2
comp132407_c0_seq1	0.00623889	-2.58513	60S ribosomal protein L6 OS=Homo sapiens GN=RPL6 PE=1 SV=3
comp36341_c0_seq1	0.00625325	-2.58928	60S ribosomal protein L26 OS=Mus musculus GN=Rpl26 PE=1 SV=1
comp131507_c0_seq7	0.0062676	-2.59343	116 kDa U5 small nuclear ribonucleoprotein component OS=Gallus gallus GN=EFTUD2 PE=2 SV=1
comp107324_c0_seq1	0.00628196	-2.59758	ABC transporter C family member 8 OS=Arabidopsis thaliana GN=ABCC8 PE=2 SV=3
comp128093_c0_seq2	0.00629631	-2.60173	Arginine decarboxylase OS=Pisum sativum PE=2 SV=1
comp130052_c1_seq2	0.00631067	-2.60588	Caffeoylshikimate esterase OS=Arabidopsis thaliana GN=CSE PE=1 SV=1
comp121640_c0_seq2	0.00632502	-2.61003	7-deoxyloganetin glucosyltransferase OS=Catharanthus roseus GN=UGT85A23 PE=1 SV=1
comp94324_c1_seq1	0.00633938	-2.61418	Reticuline oxidase-like protein OS=Arabidopsis thaliana GN=At4g20830 PE=1 SV=2
comp110721_c0_seq1	0.00635373	-2.61833	Probable LRR receptor-like serine/threonine-protein kinase At4g29180 OS=Arabidopsis thaliana GN=At4g29180 PE=2 SV=2
comp131348_c0_seq1	0.00636809	-2.62248	Serine/threonine-protein phosphatase PP2A catalytic subunit OS=Neurospora crassa (strain ATCC 24698) GN=pph-1 PE=3 SV=3
comp110248_c0_seq3	0.00638244	-2.62663	Uridine-cytidine kinase C OS=Dictyostelium discoideum GN=udkC PE=3 SV=1
comp79554_c0_seq1	0.0063968	-2.63078	Stem-specific protein TSJT1 OS=Nicotiana tabacum GN=TSJT1 PE=2 SV=1
comp116940_c0_seq1	0.00641115	-2.63493	Dynamin-related protein 3A OS=Arabidopsis thaliana GN=DRP3A PE=1 SV=2
comp114751_c0_seq23	0.00642551	-2.63908	Ribose-phosphate pyrophosphokinase 5, chloroplastic OS=Arabidopsis thaliana GN=PRS5 PE=2 SV=2
comp127787_c0_seq1	0.00645422	-2.64738	Mitochondrial import inner membrane translocase subunit TIM44-2 OS=Arabidopsis thaliana GN=TIM44-2 PE=1 SV=1
comp116119_c0_seq1	0.00646858	-2.65153	U3 small nucleolar RNA-associated protein 18 homolog OS=Arabidopsis thaliana GN=At5g14050 PE=1 SV=1
comp56357_c0_seq2	0.00648293	-2.65568	UDP-glucose 4-epimerase 1 OS=Oryza sativa subsp. japonica GN=UGE-1 PE=2 SV=1
comp125731_c0_seq2	0.00649729	-2.65983	Disease resistance protein TAO1 OS=Arabidopsis thaliana GN=TAO1 PE=3 SV=1
comp102973_c0_seq2	0.00651164	-2.66397	Cationic amino acid transporter 6, chloroplastic OS=Arabidopsis thaliana GN=CAT6 PE=2 SV=1
comp93561_c0_seq1	0.006526	-2.66812	60S ribosomal protein L39-2 OS=Arabidopsis thaliana GN=RPL39B PE=3 SV=1
comp36783_c0_seq1	0.00654035	-2.67227	Putative transferase At4g12130, mitochondrial OS=Arabidopsis thaliana GN=At4g12130 PE=1 SV=1
comp116547_c0_seq2	0.00655471	-2.67642	Fructokinase-like 2, chloroplastic OS=Arabidopsis thaliana GN=FLN2 PE=1 SV=2
comp130464_c0_seq1	0.00656906	-2.68057	Ubiquitin-60S ribosomal protein L40 OS=Brassica rapa subsp. pekinensis PE=2 SV=2
comp76660_c0_seq1	0.00658342	-2.68472	Ribonucleases P/MRP protein subunit POP1 OS=Homo sapiens GN=POP1 PE=1 SV=2
comp108113_c1_seq1	0.00659777	-2.68887	SPX domain-containing membrane protein At4g22990 OS=Arabidopsis thaliana GN=At4g22990 PE=2 SV=2
comp131156_c1_seq1	0.00661213	-2.69302	OPA3-like protein OS=Schizosaccharomyces pombe (strain 972 / ATCC 24843) GN=SPBC1703.11 PE=3 SV=1
comp110523_c0_seq3	0.00662648	-2.69717	Nucleolar complex protein 3 homolog OS=Danio rerio GN=noc3l PE=2 SV=1
comp116343_c0_seq8	0.00664084	-2.70132	Bifunctional riboflavin biosynthesis protein RIBA 1, chloroplastic OS=Arabidopsis thaliana GN=RIBA1 PE=1 SV=2
comp131055_c0_seq25	0.00665519	-2.70547	Probable trehalose-phosphate phosphatase G OS=Arabidopsis thaliana GN=TPPG PE=2 SV=1
comp142039_c0_seq1	0.00328787	-2.70791	Cytochrome c oxidase subunit 7A2, mitochondrial OS=Homo sapiens GN=COX7A2 PE=1 SV=1
comp117841_c0_seq3	0.00666955	-2.70962	Pentatricopeptide repeat-containing protein At4g36680, mitochondrial OS=Arabidopsis thaliana GN=At4g36680 PE=2 SV=1
comp117210_c0_seq1	0.0066839	-2.71377	Phosphoglycerate mutase-like protein 1 OS=Arabidopsis thaliana GN=At5g64460 PE=2 SV=1
comp127974_c0_seq10	0.00669826	-2.71792	GTP cyclohydrolase 1 OS=Solanum lycopersicum GN=GCH1 PE=1 SV=1
comp121222_c0_seq1	0.00671261	-2.72207	Mitochondrial import receptor subunit TOM20-2 OS=Arabidopsis thaliana GN=TOM20-2 PE=1 SV=2
comp109654_c2_seq16	0.00672697	-2.72622	Heat shock cognate 70 kDa protein 2 OS=Solanum lycopersicum GN=HSC-2 PE=2 SV=1
comp113505_c0_seq1	0.00674132	-2.73037	Probable WRKY transcription factor 7 OS=Arabidopsis thaliana GN=WRKY7 PE=2 SV=1
comp129548_c0_seq2	0.00675568	-2.73452	Thioredoxin-like 1-1, chloroplastic OS=Arabidopsis thaliana GN=At1g08570 PE=2 SV=1
comp125468_c0_seq1	0.00677003	-2.73867	Chaperonin CPN60-2, mitochondrial OS=Cucurbita maxima GN=CPN60-2 PE=1 SV=1
comp90049_c0_seq1	0.00678439	-2.74282	Protein GrpE OS=Nitrobacter winogradskyi (strain Nb-255 / ATCC 25391) GN=grpE PE=3 SV=1
comp119951_c0_seq2	0.00679875	-2.74697	Pyruvate dehydrogenase E1 component subunit beta-1, mitochondrial OS=Arabidopsis thaliana GN=PDH2 PE=1 SV=2
comp121081_c0_seq1	0.0068131	-2.75112	60S acidic ribosomal protein P1 OS=Zea mays GN=RPP1A PE=1 SV=1
comp100254_c0_seq1	0.00682746	-2.75527	Phytosulfokine receptor 1 OS=Arabidopsis thaliana GN=PSKR1 PE=2 SV=4
comp129818_c0_seq1	0.00684181	-2.75942	Agamous-like MADS-box protein AGL8 homolog OS=Solanum tuberosum PE=2 SV=1
comp118981_c0_seq1	0.00685617	-2.76357	Zeaxanthin epoxidase, chloroplastic OS=Arabidopsis thaliana GN=ZEP PE=1 SV=1
comp98973_c0_seq5	0.00687052	-2.76772	Zeatin O-glucosyltransferase OS=Phaseolus lunatus GN=ZOG1 PE=2 SV=1
comp74555_c0_seq4	0.00688488	-2.77187	Xylogen-like protein 11 OS=Arabidopsis thaliana GN=XYP11 PE=1 SV=2
comp140914_c0_seq1	0.00689923	-2.77602	Wall-associated receptor kinase-like 20 OS=Arabidopsis thaliana GN=WAKL20 PE=2 SV=1
comp152559_c0_seq1	0.00691359	-2.78017	Universal stress protein A-like protein OS=Arabidopsis thaliana GN=At3g01520 PE=1 SV=2
comp111641_c0_seq4	0.00692794	-2.78432	Uncharacterized protein At4g18490 OS=Arabidopsis thaliana GN=At4g18490 PE=2 SV=3
comp152182_c0_seq1	0.0069423	-2.78847	UDP-glycosyltransferase 83A1 OS=Arabidopsis thaliana GN=UGT83A1 PE=2 SV=1
comp119611_c0_seq2	0.00695665	-2.79262	Transcription repressor OFP8 OS=Arabidopsis thaliana GN=OFP8 PE=2 SV=1
comp58865_c0_seq1	0.00697101	-2.79677	Transcription factor PCL1 OS=Oryza sativa subsp. japonica GN=PCL1 PE=2 SV=1
comp87970_c1_seq1	0.00698536	-2.80092	Transcription factor NAI1 OS=Arabidopsis thaliana GN=NAI1 PE=2 SV=1
comp96230_c0_seq1	0.00699972	-2.80507	Transcription factor MYB86 OS=Arabidopsis thaliana GN=MYB86 PE=2 SV=1
comp148769_c0_seq1	0.00701407	-2.80922	Topless-related protein 3 OS=Arabidopsis thaliana GN=TPR3 PE=1 SV=1
comp87368_c0_seq1	0.00702843	-2.81337	Tetraketide alpha-pyrone reductase 1 OS=Arabidopsis thaliana GN=TKPR1 PE=1 SV=1
comp142714_c0_seq1	0.00704278	-2.81752	Sucrose transport protein SUC2 OS=Arabidopsis thaliana GN=SUC2 PE=1 SV=2
comp152481_c0_seq1	0.00705714	-2.82167	Succinate dehydrogenase [ubiquinone] flavoprotein subunit, mitochondrial OS=Pongo abelii GN=SDHA PE=2 SV=1
comp63765_c0_seq2	0.00707149	-2.82582	Serine carboxypeptidase-like 18 OS=Arabidopsis thaliana GN=SCPL18 PE=2 SV=2
comp114846_c0_seq1	0.00708585	-2.82996	RING-H2 finger protein ATL66 OS=Arabidopsis thaliana GN=ATL66 PE=2 SV=1
comp143828_c0_seq1	0.0071002	-2.83411	Retrovirus-related Pol polyprotein from transposon TNT 1-94 OS=Nicotiana tabacum PE=2 SV=1
comp96676_c0_seq2	0.00711456	-2.83826	Retrovirus-related Pol polyprotein from transposon TNT 1-94 OS=Nicotiana tabacum PE=2 SV=1
comp97500_c0_seq2	0.00712891	-2.84241	Retrovirus-related Pol polyprotein from transposon TNT 1-94 OS=Nicotiana tabacum PE=2 SV=1
comp95194_c0_seq5	0.00714327	-2.84656	Retrovirus-related Pol polyprotein from transposon 297 OS=Drosophila melanogaster GN=pol PE=3 SV=1
comp93683_c0_seq1	0.00715763	-2.85071	Receptor-like protein kinase ANXUR2 OS=Arabidopsis thaliana GN=ANX2 PE=2 SV=1
comp85926_c0_seq1	0.00717198	-2.85486	Ras-related protein RABE1c OS=Arabidopsis thaliana GN=RABE1C PE=1 SV=1
comp101957_c0_seq10	0.00718634	-2.85901	Ras-related protein RABC2a OS=Arabidopsis thaliana GN=RABC2A PE=1 SV=1
comp78400_c0_seq3	0.00720069	-2.86316	Ras-related protein Rab2BV OS=Beta vulgaris GN=RAB2BV PE=2 SV=1
comp99519_c0_seq1	0.00721505	-2.86731	Pyruvate kinase, cytosolic isozyme OS=Nicotiana tabacum PE=2 SV=1
comp107818_c0_seq1	0.0072294	-2.87146	Putative ribonuclease H protein At1g65750 OS=Arabidopsis thaliana GN=At1g65750 PE=3 SV=1
comp137781_c0_seq1	0.00724376	-2.87561	Putative ribonuclease H protein At1g65750 OS=Arabidopsis thaliana GN=At1g65750 PE=3 SV=1
comp14497_c0_seq1	0.00725811	-2.87976	Putative ribonuclease H protein At1g65750 OS=Arabidopsis thaliana GN=At1g65750 PE=3 SV=1
comp73120_c0_seq1	0.00727247	-2.88391	Putative ribonuclease H protein At1g65750 OS=Arabidopsis thaliana GN=At1g65750 PE=3 SV=1
comp125087_c1_seq6	0.00728682	-2.88806	Putative pentatricopeptide repeat-containing protein At1g68930 OS=Arabidopsis thaliana GN=PCMP-H22 PE=3 SV=1
comp118404_c0_seq1	0.00730118	-2.89221	Putative disease resistance protein At4g19050 OS=Arabidopsis thaliana GN=At4g19050 PE=3 SV=2
comp84312_c0_seq3	0.00731553	-2.89636	Purine permease 1 OS=Arabidopsis thaliana GN=PUP1 PE=1 SV=1
comp114898_c0_seq1	0.00732989	-2.90051	Protein TSS OS=Arabidopsis thaliana GN=TSS PE=1 SV=1
comp84508_c0_seq1	0.00734424	-2.90466	Protein QUIRKY OS=Arabidopsis thaliana GN=QKY PE=2 SV=1
comp14187_c0_seq1	0.00333007	-2.90791	Copia protein OS=Drosophila melanogaster GN=GIP PE=1 SV=3
comp132398_c0_seq1	0.0073586	-2.90881	Protein PNS1 OS=Neurospora crassa (strain ATCC 24698 / 74-OR23-1A / CBS 708.71 / DSM 1257 / FGSC 987) GN=pns-1 PE=3 SV=1
comp117459_c0_seq2	0.00737295	-2.91296	Probable xyloglucan endotransglucosylase/hydrolase protein 23 OS=Arabidopsis thaliana GN=XTH23 PE=2 SV=1
comp102037_c0_seq1	0.00738731	-2.91711	Probable ribose-5-phosphate isomerase 4, chloroplastic OS=Arabidopsis thaliana GN=RPI4 PE=2 SV=1
comp107358_c0_seq3	0.00740166	-2.92126	Probable receptor-like protein kinase At5g18500 OS=Arabidopsis thaliana GN=At5g18500 PE=2 SV=1
comp141994_c0_seq1	0.00741602	-2.92541	Probable metallo-hydrolase YflN OS=Bacillus subtilis (strain 168) GN=yflN PE=2 SV=1
comp147994_c0_seq1	0.00407126	-2.92906	Calnexin homolog OS=Neosartorya fumigata (strain ATCC MYA-4609 / Af293 / CBS 101355 / FGSC A1100) GN=AFUA_4G12850 PE=2 SV=2
comp109967_c0_seq2	0.00743037	-2.92956	Probable fructokinase-5 OS=Arabidopsis thaliana GN=At4g10260 PE=2 SV=1
comp91377_c0_seq1	0.00744473	-2.93371	Polyubiquitin (Fragment) OS=Xenopus laevis PE=1 SV=2
comp111344_c0_seq4	0.00745908	-2.93786	PLASMODESMATA CALLOSE-BINDING PROTEIN 2 OS=Arabidopsis thaliana GN=PDCB2 PE=1 SV=1
comp34563_c0_seq1	0.00747344	-2.94201	Photosystem II 10 kDa polypeptide, chloroplastic OS=Nicotiana tabacum GN=PSBR PE=2 SV=1
comp137396_c0_seq1	0.0074878	-2.94616	Photosystem I reaction center subunit psaK, chloroplastic OS=Hordeum vulgare GN=PSAK PE=1 SV=1
comp113021_c0_seq5	0.00750215	-2.95031	Peregrin OS=Homo sapiens GN=BRPF1 PE=1 SV=2
comp115780_c0_seq2	0.00751651	-2.95446	Peptidyl-prolyl cis-trans isomerase FKBP62 OS=Arabidopsis thaliana GN=FKBP62 PE=1 SV=2
comp77565_c0_seq1	0.00753086	-2.95861	Pentatricopeptide repeat-containing protein At1g14470 OS=Arabidopsis thaliana GN=PCMP-A4 PE=2 SV=2
comp34833_c0_seq1	0.00754522	-2.96276	Nucleoprotein OS=Lettuce big-vein associated virus (isolate Japan/Kagawa) GN=N PE=3 SV=1
comp64989_c0_seq1	0.00755957	-2.96691	Nucleoporin NUP116/NSP116 OS=Saccharomyces cerevisiae (strain ATCC 204508 / S288c) GN=NUP116 PE=1 SV=2
comp72188_c0_seq3	0.00757393	-2.97106	Nuclear pore complex protein NUP160 OS=Arabidopsis thaliana GN=NUP160 PE=1 SV=2
comp148472_c0_seq1	0.00758828	-2.97521	NADH-ubiquinone oxidoreductase 20.9 kDa subunit OS=Neurospora crassa (strain ATCC 24698 / 74-OR23-1A / CBS 708.71 / DSM 1257 / FGSC 987) GN=nuo20.9 PE=1 SV=1
comp8112_c0_seq1	0.00760264	-2.97936	Myosin-16 OS=Arabidopsis thaliana GN=XI-J PE=2 SV=1
comp103654_c0_seq3	0.00761699	-2.98351	Myb-like protein A OS=Dictyostelium discoideum GN=mybA PE=3 SV=2
comp116209_c0_seq8	0.00763135	-2.98766	Mavicyanin OS=Cucurbita pepo PE=1 SV=1
comp118082_c1_seq1	0.0076457	-2.99181	Malate dehydrogenase, cytoplasmic OS=Zea mays PE=2 SV=2
comp143197_c0_seq1	0.00766006	-2.99596	Malate dehydrogenase 2, mitochondrial OS=Arabidopsis thaliana GN=At3g15020 PE=2 SV=1
comp92296_c0_seq1	0.00767441	-3.0001	LRR receptor-like serine/threonine-protein kinase RCH1 OS=Arabidopsis thaliana GN=RCH1 PE=2 SV=1
comp114295_c0_seq1	0.00768877	-3.00425	Kinesin-4 OS=Arabidopsis thaliana GN=ATK4 PE=1 SV=2
comp58498_c0_seq1	0.00770312	-3.0084	Interferon-induced GTP-binding protein Mx OS=Epinephelus coioides GN=mx PE=2 SV=1
comp36359_c0_seq1	0.00771748	-3.01255	Integrin beta-1 OS=Homo sapiens GN=ITGB1 PE=1 SV=2
comp138067_c0_seq1	0.00773183	-3.0167	Inosine-5'-monophosphate dehydrogenase 2 OS=Cricetulus griseus GN=IMPDH2 PE=1 SV=1
comp142358_c0_seq1	0.00774619	-3.02085	Histone H3.3 OS=Xenopus tropicalis GN=TGas113e22.1 PE=1 SV=3
comp35360_c0_seq1	0.00776054	-3.025	Histone H1.3 OS=Homo sapiens GN=HIST1H1D PE=1 SV=2
comp58285_c0_seq2	0.0077749	-3.02915	Heterogeneous nuclear ribonucleoprotein H OS=Homo sapiens GN=HNRNPH1 PE=1 SV=4
comp70354_c0_seq1	0.00778925	-3.0333	Heat stress transcription factor A-6b OS=Arabidopsis thaliana GN=HSFA6b PE=2 SV=1
comp84365_c0_seq1	0.00780361	-3.03745	Heat stress transcription factor A-3 OS=Oryza sativa subsp. japonica GN=HSFA3 PE=2 SV=1
comp138161_c0_seq1	0.00781796	-3.0416	G-type lectin S-receptor-like serine/threonine-protein kinase At4g27290 OS=Arabidopsis thaliana GN=At4g27290 PE=3 SV=4
comp2327_c0_seq1	0.00783232	-3.04575	G-type lectin S-receptor-like serine/threonine-protein kinase At4g27290 OS=Arabidopsis thaliana GN=At4g27290 PE=3 SV=4
comp121203_c0_seq1	0.00784668	-3.0499	GTPase-activating protein gyp7 OS=Schizosaccharomyces pombe (strain 972 / ATCC 24843) GN=gyp7 PE=3 SV=1
comp107918_c0_seq1	0.00786103	-3.05405	GATA transcription factor 9 OS=Arabidopsis thaliana GN=GATA9 PE=2 SV=1
comp110098_c0_seq3	0.00787539	-3.0582	Ferredoxin--NADP reductase, leaf isozyme 2, chloroplastic OS=Arabidopsis thaliana GN=LFNR2 PE=1 SV=1
comp136849_c0_seq1	0.00788974	-3.06235	F-box protein SKP2A OS=Arabidopsis thaliana GN=SKP2A PE=1 SV=1
comp55699_c0_seq1	0.0079041	-3.0665	ER membrane protein complex subunit 4 OS=Pongo abelii GN=EMC4 PE=2 SV=1
comp82811_c0_seq2	0.00791845	-3.07065	Ent-copalyl diphosphate synthase, chloroplastic OS=Pisum sativum PE=2 SV=1
comp39171_c0_seq1	0.00793281	-3.0748	Elongation factor P OS=Methylobacterium sp. (strain 4-46) GN=efp PE=3 SV=1
comp659_c0_seq1	0.00794716	-3.07895	DnaJ protein homolog OS=Cucumis sativus GN=DNAJ1 PE=2 SV=1
comp98645_c0_seq2	0.00796152	-3.0831	DNA mismatch repair protein MSH4 OS=Arabidopsis thaliana GN=MSH4 PE=2 SV=1
comp42310_c0_seq1	0.00797587	-3.08725	Cytochrome P450 82C2 OS=Arabidopsis thaliana GN=CYP82C2 PE=2 SV=2
comp146871_c0_seq1	0.00799023	-3.0914	Cysteine-rich repeat secretory protein 38 OS=Arabidopsis thaliana GN=CRRSP38 PE=2 SV=1
comp93505_c0_seq1	0.00800458	-3.09555	Cysteine-rich repeat secretory protein 38 OS=Arabidopsis thaliana GN=CRRSP38 PE=2 SV=1
comp166434_c0_seq1	0.00801894	-3.0997	Cysteine-rich receptor-like protein kinase 40 OS=Arabidopsis thaliana GN=CRK40 PE=2 SV=1
comp112611_c0_seq1	0.00803329	-3.10385	Cysteine-rich receptor-like protein kinase 25 OS=Arabidopsis thaliana GN=CRK25 PE=3 SV=1
comp133755_c0_seq1	0.00333007	-3.10791	Complement C1s subcomponent OS=Rattus norvegicus GN=C1s PE=2 SV=2
comp144315_c0_seq1	0.00804765	-3.108	Cutinase OS=Blumeria graminis f. sp. hordei GN=CUT1 PE=3 SV=1
comp74701_c0_seq1	0.008062	-3.11215	CSC1-like protein At1g32090 OS=Arabidopsis thaliana GN=At1g32090 PE=1 SV=1
comp114899_c0_seq1	0.00807636	-3.1163	Copper transport protein CCH OS=Arabidopsis thaliana GN=CCH PE=1 SV=1
comp112387_c1_seq1	0.00809071	-3.12045	Coatomer subunit delta-2 OS=Oryza sativa subsp. japonica GN=Os05g0311000 PE=2 SV=1
comp100691_c0_seq2	0.00810507	-3.1246	CLAVATA3/ESR (CLE)-related protein 13 OS=Arabidopsis thaliana GN=CLE13 PE=2 SV=1
comp121419_c0_seq10	0.00811942	-3.12875	Chaperone protein DnaJ OS=Dictyoglomus thermophilum (strain ATCC 35947 / DSM 3960 / H-6-12) GN=dnaJ PE=3 SV=1
comp163108_c0_seq1	0.00813378	-3.1329	CDGSH iron-sulfur domain-containing protein 1 OS=Homo sapiens GN=CISD1 PE=1 SV=1
comp135239_c0_seq1	0.00814813	-3.13705	Calreticulin OS=Ricinus communis PE=2 SV=1
comp103524_c2_seq3	0.00816249	-3.1412	Calcium-dependent protein kinase 7 OS=Arabidopsis thaliana GN=CPK7 PE=2 SV=1
comp116731_c0_seq2	0.00817684	-3.14535	BRI1 kinase inhibitor 1 OS=Arabidopsis thaliana GN=BKI1 PE=1 SV=1
comp85248_c0_seq1	0.0081912	-3.1495	ATP-dependent DNA helicase PIF4 OS=Trypanosoma brucei brucei (strain 927/4 GUTat10.1) GN=PIF4 PE=3 SV=1
comp39197_c0_seq3	0.00820556	-3.15365	ATP synthase subunit J, mitochondrial OS=Schizosaccharomyces pombe (strain 972 / ATCC 24843) GN=atp18 PE=4 SV=1
comp148330_c0_seq1	0.00821991	-3.1578	ATP synthase F(0) complex subunit B1, mitochondrial OS=Homo sapiens GN=ATP5F1 PE=1 SV=2
comp118922_c0_seq1	0.00823427	-3.16195	Anthocyanin 5-aromatic acyltransferase OS=Gentiana triflora PE=1 SV=1
comp86703_c0_seq1	0.00824862	-3.1661	Anthocyanidin 3-O-glucosyltransferase 2 (Fragment) OS=Manihot esculenta GN=GT2 PE=2 SV=1
comp140402_c0_seq1	0.00826298	-3.17024	Annexin A1 OS=Homo sapiens GN=ANXA1 PE=1 SV=2
comp86313_c0_seq1	0.00827733	-3.17439	ACT domain-containing protein ACR4 OS=Arabidopsis thaliana GN=ACR4 PE=2 SV=1
comp94125_c0_seq2	0.00829169	-3.17854	7-deoxyloganetin glucosyltransferase OS=Gardenia jasminoides GN=UGT85A24 PE=1 SV=1
comp42130_c1_seq1	0.00830604	-3.18269	60S ribosomal protein L6 OS=Mesembryanthemum crystallinum GN=RPL6 PE=2 SV=1
comp146305_c0_seq1	0.0083204	-3.18684	60S ribosomal protein L24 OS=Neurospora crassa (strain ATCC 24698 / 74-OR23-1A / CBS 708.71 / DSM 1257 / FGSC 987) GN=rpl-24 PE=3 SV=1
comp95936_c0_seq1	0.00833475	-3.19099	40S ribosomal protein S8 OS=Zea mays GN=RPS8 PE=2 SV=2
comp102533_c0_seq2	0.00834911	-3.19514	125 kDa kinesin-related protein OS=Nicotiana tabacum GN=TKRP125 PE=1 SV=1
comp123707_c3_seq7	0.00836346	-3.19929	125 kDa kinesin-related protein OS=Nicotiana tabacum GN=TKRP125 PE=1 SV=1
comp116550_c0_seq1	0.00837782	-3.20344	Aspartate aminotransferase, chloroplastic OS=Arabidopsis thaliana GN=ASP5 PE=1 SV=2
comp107332_c1_seq6	0.00839217	-3.20759	Mitochondrial import receptor subunit TOM20 OS=Solanum tuberosum GN=TOM20 PE=1 SV=1
comp111260_c0_seq1	0.00840653	-3.21174	Probable LRR receptor-like serine/threonine-protein kinase At1g07650 OS=Arabidopsis thaliana GN=At1g07650 PE=1 SV=1
comp119350_c0_seq1	0.00842088	-3.21589	F-box/kelch-repeat protein SKIP11 OS=Arabidopsis thaliana GN=SKIP11 PE=1 SV=2
comp127377_c2_seq1	0.00843524	-3.22004	7-deoxyloganetin glucosyltransferase OS=Gardenia jasminoides GN=UGT85A24 PE=1 SV=1
comp115517_c0_seq1	0.00844959	-3.22419	DNA-damage-repair/toleration protein DRT100 OS=Arabidopsis thaliana GN=DRT100 PE=2 SV=2
comp110564_c0_seq3	0.00846395	-3.22834	Adenine nucleotide transporter BT1, chloroplastic/mitochondrial OS=Arabidopsis thaliana GN=BT1 PE=1 SV=1
comp96589_c0_seq2	0.0084783	-3.23249	Nuclear transport factor 2 OS=Arabidopsis thaliana GN=NTF2 PE=1 SV=1
comp108076_c0_seq1	0.00849266	-3.23664	Shikimate O-hydroxycinnamoyltransferase OS=Nicotiana tabacum GN=HST PE=1 SV=1
comp131213_c0_seq1	0.00850701	-3.24079	Probable transmembrane GTPase FZO-like, chloroplastic OS=Arabidopsis thaliana GN=FZL PE=1 SV=1
comp128967_c0_seq5	0.00852137	-3.24494	Alpha carbonic anhydrase 7 OS=Arabidopsis thaliana GN=ACA7 PE=2 SV=1
comp111631_c0_seq1	0.00853572	-3.24909	Uncharacterized protein At1g28695 OS=Arabidopsis thaliana GN=At1g28695 PE=2 SV=1
comp103241_c0_seq1	0.00855008	-3.25324	F-box/kelch-repeat protein At3g06240 OS=Arabidopsis thaliana GN=At3g06240 PE=2 SV=1
comp116216_c0_seq3	0.00856444	-3.25739	Glucose-6-phosphate/phosphate translocator 2, chloroplastic OS=Arabidopsis thaliana GN=GPT2 PE=2 SV=2
comp126337_c1_seq2	0.00857879	-3.26154	DnaJ homolog subfamily C member 2 OS=Mus musculus GN=Dnajc2 PE=1 SV=2
comp113614_c0_seq6	0.00859315	-3.26569	Xyloglucan endotransglucosylase/hydrolase 2 OS=Glycine max PE=2 SV=1
comp94713_c0_seq1	0.0086075	-3.26984	RNA-binding protein NOB1 OS=Bos taurus GN=NOB1 PE=2 SV=1
comp79362_c0_seq2	0.00862186	-3.27399	E3 ubiquitin-protein ligase ATL6 OS=Arabidopsis thaliana GN=ATL6 PE=1 SV=2
comp125886_c0_seq4	0.00863621	-3.27814	CBL-interacting serine/threonine-protein kinase 6 OS=Arabidopsis thaliana GN=CIPK6 PE=1 SV=1
comp63718_c0_seq1	0.00865057	-3.28229	Mitogen-activated protein kinase homolog NTF3 OS=Nicotiana tabacum GN=NTF3 PE=1 SV=1
comp113240_c0_seq1	0.00866492	-3.28644	Adenine/guanine permease AZG2 OS=Arabidopsis thaliana GN=AZG2 PE=2 SV=1
comp123143_c0_seq1	0.00867928	-3.29059	Probable nucleolar protein 5-1 OS=Arabidopsis thaliana GN=NOP5-1 PE=2 SV=2
comp96484_c0_seq1	0.00869363	-3.29474	Zinc finger BED domain-containing protein RICESLEEPER 2 OS=Oryza sativa subsp. japonica GN=Os03g0733400 PE=2 SV=1
comp120933_c1_seq2	0.00870799	-3.29889	Ubiquitin-conjugating enzyme E2 19 OS=Arabidopsis thaliana GN=UBC19 PE=1 SV=1
comp103713_c0_seq1	0.00872234	-3.30304	Malonyl-coenzyme A:anthocyanin 3-O-glucoside-6''-O-malonyltransferase OS=Dahlia pinnata GN=3MAT PE=1 SV=1
comp125095_c0_seq5	0.00898074	-3.30719	Probable galacturonosyltransferase-like 9 OS=Arabidopsis thaliana GN=GATL9 PE=2 SV=1
comp35440_c0_seq1	0.00333007	-3.30791	60S ribosomal protein L24 OS=Neurospora crassa (strain ATCC 24698 / 74-OR23-1A / CBS 708.71 / DSM 1257 / FGSC 987) GN=rpl-24 PE=3 SV=1
comp108287_c0_seq1	0.00899509	-3.31134	Thaumatin-like protein 1a OS=Malus domestica GN=TL1 PE=1 SV=1
comp107314_c0_seq5	0.00900945	-3.31549	Lysine--tRNA ligase, cytoplasmic OS=Arabidopsis thaliana GN=At3g11710 PE=1 SV=1
comp109216_c0_seq1	0.0090238	-3.31964	Metal transporter Nramp3 OS=Arabidopsis thaliana GN=NRAMP3 PE=2 SV=2
comp104817_c0_seq1	0.00903816	-3.32379	28S ribosomal protein S29, mitochondrial OS=Homo sapiens GN=DAP3 PE=1 SV=1
comp126793_c0_seq1	0.00905251	-3.32794	Dirigent protein 4 OS=Arabidopsis thaliana GN=DIR4 PE=2 SV=1
comp124946_c0_seq1	0.00906687	-3.33209	Ethylene-responsive transcription factor 2 OS=Nicotiana tabacum GN=ERF2 PE=2 SV=1
comp121685_c0_seq2	0.00908122	-3.33623	Gibberellin 2-beta-dioxygenase 1 OS=Pisum sativum GN=GA2OX1 PE=1 SV=1
comp118114_c1_seq1	0.00909558	-3.34038	Putative E3 ubiquitin-protein ligase RF4 OS=Arabidopsis thaliana GN=RF4 PE=3 SV=1
comp105884_c0_seq3	0.00910993	-3.34453	3-methyl-2-oxobutanoate hydroxymethyltransferase 2, mitochondrial OS=Arabidopsis thaliana GN=KPHMT2 PE=1 SV=1
comp113982_c0_seq1	0.00912429	-3.34868	Oligopeptide transporter 3 OS=Arabidopsis thaliana GN=OPT3 PE=2 SV=3
comp106958_c0_seq1	0.00913864	-3.35283	Phosphomevalonate kinase OS=Saccharomyces cerevisiae (strain ATCC 204508 / S288c) GN=ERG8 PE=1 SV=2
comp128529_c0_seq8	0.009153	-3.35698	Cytochrome P450 71B10 OS=Arabidopsis thaliana GN=CYP71B10 PE=3 SV=1
comp95903_c0_seq1	0.00916735	-3.36113	Ribosome biogenesis protein WDR12 homolog OS=Chlamydomonas reinhardtii GN=CHLREDRAFT_128420 PE=3 SV=2
comp114779_c0_seq21	0.00918171	-3.36528	Fructan 6-exohydrolase OS=Beta vulgaris GN=6-FEH PE=1 SV=1
comp80409_c0_seq3	0.00919606	-3.36943	Delta-1-pyrroline-5-carboxylate dehydrogenase 12A1, mitochondrial OS=Arabidopsis thaliana GN=ALDH12A1 PE=2 SV=1
comp111644_c0_seq1	0.00921042	-3.37358	Histone-lysine N-methyltransferase EZA1 OS=Arabidopsis thaliana GN=EZA1 PE=1 SV=1
comp114949_c0_seq25	0.00922477	-3.37773	SNF1-related protein kinase catalytic subunit alpha KIN10 OS=Arabidopsis thaliana GN=KIN10 PE=1 SV=2
comp93793_c0_seq1	0.00923913	-3.38188	Putative WEB family protein At1g65010, chloroplastic OS=Arabidopsis thaliana GN=At1g65010 PE=1 SV=1
comp126377_c0_seq1	0.00925348	-3.38603	Secoisolariciresinol dehydrogenase (Fragment) OS=Forsythia intermedia PE=1 SV=1
comp95924_c0_seq1	0.00926784	-3.39018	Notchless protein homolog OS=Arabidopsis thaliana GN=NLE1 PE=2 SV=1
comp121398_c0_seq1	0.0092822	-3.39433	Omega-6 fatty acid desaturase, endoplasmic reticulum OS=Arabidopsis thaliana GN=FAD2 PE=2 SV=1
comp127754_c0_seq4	0.00929655	-3.39848	Cytochrome P450 94C1 OS=Arabidopsis thaliana GN=CYP94C1 PE=2 SV=1
comp113201_c1_seq5	0.00931091	-3.40263	GEM-like protein 6 OS=Arabidopsis thaliana GN=At5g23350 PE=2 SV=2
comp115506_c0_seq2	0.00932526	-3.40678	Pentatricopeptide repeat-containing protein At3g02650, mitochondrial OS=Arabidopsis thaliana GN=At3g02650 PE=2 SV=1
comp125194_c0_seq1	0.00933962	-3.41093	UPF0503 protein At3g09070, chloroplastic OS=Arabidopsis thaliana GN=At3g09070 PE=1 SV=1
comp110713_c0_seq15	0.00935397	-3.41508	Calcineurin B-like protein 4 OS=Arabidopsis thaliana GN=CBL4 PE=1 SV=3
comp117037_c0_seq2	0.00936833	-3.41923	7-deoxyloganetin glucosyltransferase OS=Catharanthus roseus GN=UGT85A23 PE=1 SV=1
comp116598_c0_seq1	0.00938268	-3.42338	1-acylglycerol-3-phosphate O-acyltransferase OS=Arabidopsis thaliana GN=At4g24160 PE=1 SV=1
comp104669_c0_seq1	0.00939704	-3.42753	Cold shock domain-containing protein 3 OS=Arabidopsis thaliana GN=CSP3 PE=1 SV=1
comp96063_c0_seq1	0.00941139	-3.43168	Lactation elevated protein 1 OS=Mus musculus GN=Lace1 PE=1 SV=1
comp94544_c0_seq1	0.00942575	-3.43583	Heat shock cognate protein 80 OS=Solanum lycopersicum GN=HSC80 PE=2 SV=1
comp128989_c0_seq1	0.00962672	-3.43998	Major allergen Pru ar 1 OS=Prunus armeniaca PE=1 SV=1
comp104407_c1_seq1	0.00964108	-3.44413	CRS2-associated factor 2, mitochondrial OS=Arabidopsis thaliana GN=At5g54890 PE=2 SV=1
comp128560_c0_seq1	0.00965543	-3.44828	F-box/kelch-repeat protein At1g74510 OS=Arabidopsis thaliana GN=At1g74510 PE=2 SV=1
comp120068_c0_seq1	0.00966979	-3.45243	Late embryogenesis abundant protein At1g64065 OS=Arabidopsis thaliana GN=At1g64065 PE=2 SV=1
comp114914_c0_seq1	0.00968414	-3.45658	U-box domain-containing protein 7 OS=Arabidopsis thaliana GN=PUB7 PE=2 SV=1
comp96888_c0_seq2	0.0096985	-3.46073	Auxin response factor 16 OS=Arabidopsis thaliana GN=ARF16 PE=2 SV=1
comp100394_c0_seq1	0.00971285	-3.46488	Transcription factor bHLH30 OS=Arabidopsis thaliana GN=BHLH30 PE=1 SV=1
comp117945_c0_seq4	0.00972721	-3.46903	Wall-associated receptor kinase 2 OS=Arabidopsis thaliana GN=WAK2 PE=1 SV=1
comp37963_c0_seq1	0.00974156	-3.47318	Probable LRR receptor-like serine/threonine-protein kinase At1g56140 OS=Arabidopsis thaliana GN=At1g56140 PE=2 SV=2
comp92527_c0_seq1	0.00975592	-3.47733	Calcium uniporter protein 2, mitochondrial OS=Arabidopsis thaliana GN=At2g23790 PE=2 SV=1
comp125217_c1_seq12	0.00977027	-3.48148	Actin-depolymerizing factor 6 OS=Arabidopsis thaliana GN=ADF6 PE=1 SV=1
comp104530_c0_seq1	0.00978463	-3.48563	Leukotriene A-4 hydrolase homolog OS=Arabidopsis thaliana GN=LKHA4 PE=2 SV=1
comp123940_c0_seq1	0.00979898	-3.48978	Serine/threonine-protein kinase PBS1 OS=Arabidopsis thaliana GN=PBS1 PE=1 SV=1
comp127628_c0_seq2	0.00981334	-3.49393	Ethylene-responsive transcription factor ERF012 OS=Arabidopsis thaliana GN=ERF012 PE=2 SV=1
comp120497_c0_seq1	0.00982769	-3.49808	Uncharacterized acetyltransferase At3g50280 OS=Arabidopsis thaliana GN=At3g50280 PE=3 SV=1
comp110349_c0_seq2	0.00984205	-3.50223	SNARE-interacting protein KEULE OS=Arabidopsis thaliana GN=KEU PE=1 SV=2
comp115477_c0_seq1	0.0098564	-3.50637	Receptor-like protein 12 OS=Arabidopsis thaliana GN=RLP12 PE=2 SV=2
comp105606_c0_seq1	0.00334424	-3.50791	Polygalacturonase QRT2 OS=Arabidopsis thaliana GN=QRT2 PE=1 SV=2
comp35235_c0_seq1	0.00987076	-3.51052	Ribosome biogenesis regulatory protein homolog OS=Arabidopsis thaliana GN=At2g37990 PE=2 SV=2
comp118273_c1_seq1	0.00988511	-3.51467	Auxin-responsive protein SAUR15 OS=Arabidopsis thaliana GN=SAUR15 PE=2 SV=1
comp124220_c0_seq4	0.00989947	-3.51882	60S ribosomal protein L4 OS=Prunus armeniaca GN=RPL4 PE=2 SV=1
comp129502_c1_seq5	0.00991382	-3.52297	Xyloglucan glycosyltransferase 4 OS=Arabidopsis thaliana GN=CSLC4 PE=1 SV=1
comp93892_c0_seq1	0.00992818	-3.52712	BAG family molecular chaperone regulator 2 OS=Arabidopsis thaliana GN=BAG2 PE=1 SV=1
comp119712_c0_seq2	0.00994253	-3.53127	Phospholipase A1-Igamma2, chloroplastic OS=Arabidopsis thaliana GN=At2g30550 PE=1 SV=2
comp128566_c0_seq2	0.00995689	-3.53542	F-box protein SKIP2 OS=Arabidopsis thaliana GN=SKIP2 PE=1 SV=1
comp90882_c0_seq1	0.00997125	-3.53957	Scarecrow-like protein 14 OS=Arabidopsis thaliana GN=SCL14 PE=2 SV=2
comp126772_c0_seq2	0.0099856	-3.54372	UDP-glucuronic acid decarboxylase 6 OS=Arabidopsis thaliana GN=UXS6 PE=2 SV=1
comp127345_c1_seq1	0.00999996	-3.54787	Far upstream element-binding protein 1 OS=Homo sapiens GN=FUBP1 PE=1 SV=3
comp117380_c0_seq1	0.0100143	-3.55202	Rhizopine catabolism protein MocA OS=Rhizobium meliloti GN=mocA PE=3 SV=1
comp124303_c0_seq1	0.0100287	-3.55617	Alpha-dioxygenase 1 OS=Arabidopsis thaliana GN=DOX1 PE=1 SV=1
comp114022_c1_seq2	0.010043	-3.56032	Dirigent protein 19 OS=Arabidopsis thaliana GN=DIR19 PE=2 SV=1
comp120107_c0_seq4	0.0100574	-3.56447	Geraniol 8-hydroxylase OS=Swertia mussotii GN=CYP76B10 PE=1 SV=1
comp128056_c0_seq1	0.0100717	-3.56862	Protein REVERSION-TO-ETHYLENE SENSITIVITY1 OS=Arabidopsis thaliana GN=RTE1 PE=1 SV=1
comp123357_c0_seq1	0.0100861	-3.57277	Cysteine-rich receptor-like protein kinase 2 OS=Arabidopsis thaliana GN=CRK2 PE=2 SV=1
comp100183_c0_seq1	0.0101004	-3.57692	WUSCHEL-related homeobox 5 OS=Arabidopsis thaliana GN=WOX5 PE=2 SV=1
comp123726_c0_seq2	0.0101148	-3.58107	Violaxanthin de-epoxidase, chloroplastic OS=Nicotiana tabacum GN=VDE1 PE=2 SV=1
comp90629_c0_seq1	0.0101292	-3.58522	Two-component response regulator ARR9 OS=Arabidopsis thaliana GN=ARR9 PE=1 SV=1
comp101011_c0_seq1	0.0101435	-3.58937	Protein DA1-related 2 OS=Arabidopsis thaliana GN=DAR2 PE=2 SV=1
comp99882_c0_seq2	0.0101579	-3.59352	Omega-6 fatty acid desaturase, endoplasmic reticulum OS=Arabidopsis thaliana GN=FAD2 PE=2 SV=1
comp93014_c0_seq2	0.0101722	-3.59767	F-box/FBD/LRR-repeat protein At1g13570 OS=Arabidopsis thaliana GN=At1g13570 PE=2 SV=1
comp98416_c0_seq1	0.0101866	-3.60182	Elongation factor Tu OS=Granulibacter bethesdensis (strain ATCC BAA-1260 / CGDNIH1) GN=tuf PE=3 SV=1
comp99847_c0_seq1	0.0102009	-3.60597	Cyclin-C1-2 OS=Arabidopsis thaliana GN=CYCC1-2 PE=2 SV=1
comp99219_c0_seq2	0.0102153	-3.61012	CLAVATA3/ESR (CLE)-related protein 45 OS=Arabidopsis thaliana GN=CLE45 PE=2 SV=1
comp123122_c2_seq1	0.0102296	-3.61427	Chloride channel protein CLC-e OS=Arabidopsis thaliana GN=CLC-E PE=2 SV=2
comp117206_c0_seq1	0.010244	-3.61842	60S ribosomal protein L18-3 OS=Arabidopsis thaliana GN=RPL18C PE=2 SV=1
comp106806_c0_seq1	0.0102583	-3.62257	Zinc finger protein CONSTANS-LIKE 1 OS=Arabidopsis thaliana GN=COL1 PE=1 SV=1
comp105078_c2_seq20	0.0102727	-3.62672	Probable mediator of RNA polymerase II transcription subunit 26b OS=Arabidopsis thaliana GN=MED26B PE=2 SV=1
comp103156_c0_seq2	0.0102871	-3.63087	Protein YLS9 OS=Arabidopsis thaliana GN=YLS9 PE=2 SV=1
comp113615_c0_seq1	0.0103014	-3.63502	Plastidial pyruvate kinase 2 OS=Arabidopsis thaliana GN=PKP2 PE=1 SV=1
comp124027_c1_seq8	0.0103158	-3.63917	Adenine phosphoribosyltransferase 3 OS=Arabidopsis thaliana GN=APT3 PE=1 SV=1
comp118267_c0_seq2	0.0103301	-3.64332	Non-specific lipid-transfer protein 2 OS=Prunus armeniaca PE=1 SV=1
comp117159_c0_seq1	0.0103445	-3.64747	Putative cysteine-rich receptor-like protein kinase 35 OS=Arabidopsis thaliana GN=CRK35 PE=3 SV=3
comp111085_c0_seq15	0.0103588	-3.65162	Auxin-responsive protein IAA18 OS=Arabidopsis thaliana GN=IAA18 PE=1 SV=2
comp105163_c0_seq2	0.0103732	-3.65577	Heat stress transcription factor A-6b OS=Arabidopsis thaliana GN=HSFA6b PE=2 SV=1
comp106537_c0_seq1	0.0103875	-3.65992	Putative boron transporter 5 OS=Arabidopsis thaliana GN=BOR5 PE=3 SV=1
comp37031_c0_seq1	0.0104019	-3.66407	(R)-mandelonitrile lyase-like OS=Arabidopsis thaliana GN=At1g73050 PE=2 SV=1
comp100748_c0_seq4	0.0104163	-3.66822	F-box protein PP2-A13 OS=Arabidopsis thaliana GN=PP2A13 PE=1 SV=1
comp121152_c0_seq1	0.0104306	-3.67237	Ras-related protein RABA1f OS=Arabidopsis thaliana GN=RABA1F PE=2 SV=1
comp93035_c0_seq1	0.010445	-3.67651	Receptor-like protein kinase HERK 1 OS=Arabidopsis thaliana GN=HERK1 PE=1 SV=1
comp97393_c0_seq1	0.0104593	-3.68066	SufE-like protein 2, chloroplastic OS=Arabidopsis thaliana GN=SUFE2 PE=2 SV=1
comp111075_c0_seq1	0.0104737	-3.68481	Peptidyl-prolyl cis-trans isomerase OS=Schizosaccharomyces pombe (strain 972 / ATCC 24843) GN=fkh1 PE=3 SV=1
comp60624_c0_seq1	0.010488	-3.68896	G-type lectin S-receptor-like serine/threonine-protein kinase At4g27290 OS=Arabidopsis thaliana GN=At4g27290 PE=3 SV=4
comp115672_c0_seq2	0.0105024	-3.69311	CCAAT/enhancer-binding protein zeta OS=Homo sapiens GN=CEBPZ PE=1 SV=3
comp127256_c0_seq1	0.0105167	-3.69726	Probable xyloglucan endotransglucosylase/hydrolase protein 8 OS=Arabidopsis thaliana GN=XTH8 PE=2 SV=2
comp96570_c0_seq2	0.0105311	-3.70141	Transcription factor bHLH112 OS=Arabidopsis thaliana GN=BHLH112 PE=2 SV=1
comp102545_c0_seq2	0.0105455	-3.70556	Agamous-like MADS-box protein AGL17 OS=Arabidopsis thaliana GN=AGL17 PE=2 SV=2
comp111894_c0_seq1	0.00335824	-3.70791	RING-H2 finger protein ATL60 OS=Arabidopsis thaliana GN=ATL60 PE=2 SV=1
comp125814_c1_seq1	0.0105598	-3.70971	ABC transporter G family member 36 OS=Arabidopsis thaliana GN=ABCG36 PE=1 SV=1
comp98209_c0_seq1	0.0105742	-3.71386	Sulfate transporter 4.1, chloroplastic OS=Arabidopsis thaliana GN=SULTR4;1 PE=1 SV=1
comp126351_c2_seq1	0.0105885	-3.71801	Uncharacterized protein CAWG_04269, mitochondrial OS=Candida albicans (strain WO-1) GN=CAWG_04269 PE=2 SV=2
comp36614_c0_seq1	0.0106029	-3.72216	Receptor-like kinase TMK3 OS=Arabidopsis thaliana GN=TMK3 PE=2 SV=1
comp115677_c0_seq1	0.0106172	-3.72631	Protein NLP6 OS=Arabidopsis thaliana GN=NLP6 PE=2 SV=2
comp130152_c0_seq2	0.0106316	-3.73046	Homeobox-leucine zipper protein ATHB-15 OS=Arabidopsis thaliana GN=ATHB-15 PE=1 SV=1
comp100495_c0_seq1	0.0106459	-3.73461	Mitochondrial import receptor subunit TOM9-2 OS=Arabidopsis thaliana GN=TOM9-2 PE=1 SV=3
comp94900_c0_seq1	0.0106603	-3.73876	Flowering locus K homology domain OS=Arabidopsis thaliana GN=FLK PE=1 SV=1
comp95183_c1_seq3	0.0106746	-3.74291	Probable alpha,alpha-trehalose-phosphate synthase [UDP-forming] 11 OS=Arabidopsis thaliana GN=TPS11 PE=2 SV=1
comp105481_c0_seq1	0.010689	-3.74706	Ethylene-responsive transcription factor ERF025 OS=Arabidopsis thaliana GN=ERF025 PE=2 SV=1
comp106758_c0_seq2	0.0107034	-3.75121	Shikimate O-hydroxycinnamoyltransferase OS=Nicotiana tabacum GN=HST PE=1 SV=1
comp125486_c1_seq1	0.0107177	-3.75536	Aluminum-activated malate transporter 12 OS=Arabidopsis thaliana GN=ALMT12 PE=2 SV=1
comp126954_c0_seq1	0.0107321	-3.75951	Bifunctional 3-dehydroquinate dehydratase/shikimate dehydrogenase, chloroplastic OS=Arabidopsis thaliana GN=EMB3004 PE=1 SV=1
comp128980_c0_seq3	0.0107464	-3.76366	Probable aldo-keto reductase 2 OS=Oryza sativa subsp. indica GN=OsI_15387 PE=3 SV=1
comp96372_c0_seq2	0.0107608	-3.76781	Membrane-anchored ubiquitin-fold protein 1 OS=Arabidopsis thaliana GN=MUB1 PE=1 SV=1
comp118772_c0_seq1	0.0107751	-3.77196	DNA-damage-repair/toleration protein DRT100 OS=Arabidopsis thaliana GN=DRT100 PE=2 SV=2
comp119335_c0_seq36	0.0107895	-3.77611	60S ribosomal protein L30-3 OS=Arabidopsis thaliana GN=RPL30C PE=3 SV=1
comp92176_c0_seq1	0.0108038	-3.78026	Protein NAR1 OS=Arabidopsis thaliana GN=NAR1 PE=1 SV=1
comp111381_c0_seq1	0.0108182	-3.78441	E3 ubiquitin-protein ligase ATL42 OS=Arabidopsis thaliana GN=ATL42 PE=1 SV=2
comp71803_c0_seq1	0.0108326	-3.78856	Probable mediator of RNA polymerase II transcription subunit 37c OS=Arabidopsis thaliana GN=MED37C PE=1 SV=1
comp121114_c0_seq2	0.0108469	-3.79271	E3 ubiquitin-protein ligase PUB23 OS=Arabidopsis thaliana GN=PUB23 PE=1 SV=1
comp114700_c1_seq2	0.0108613	-3.79686	Heat shock protein 90-2 OS=Arabidopsis thaliana GN=HSP90-2 PE=1 SV=1
comp103621_c0_seq1	0.0108756	-3.80101	Protein Brevis radix-like 1 OS=Oryza sativa subsp. japonica GN=BRXL1 PE=2 SV=1
comp95155_c0_seq1	0.01089	-3.80516	Long chain base biosynthesis protein 1a OS=Oryza sativa subsp. japonica GN=Os03g0252800 PE=2 SV=1
comp103715_c0_seq1	0.0109043	-3.80931	Probable LRR receptor-like serine/threonine-protein kinase At5g63710 OS=Arabidopsis thaliana GN=At5g63710 PE=2 SV=1
comp127514_c0_seq3	0.0109187	-3.81346	Pumilio homolog 24 OS=Arabidopsis thaliana GN=APUM24 PE=2 SV=1
comp114381_c0_seq9	0.010933	-3.81761	Transcription factor ORG2 OS=Arabidopsis thaliana GN=ORG2 PE=1 SV=1
comp110773_c0_seq1	0.0109474	-3.82176	DNA-directed RNA polymerases I and III subunit rpac1 OS=Dictyostelium discoideum GN=polr1c PE=3 SV=1
comp115749_c1_seq1	0.0109618	-3.82591	Reticuline oxidase-like protein OS=Arabidopsis thaliana GN=At4g20830 PE=1 SV=2
comp143726_c0_seq1	0.0162014	-3.82918	Retrovirus-related Pol polyprotein from transposon 297 OS=Drosophila melanogaster GN=pol PE=3 SV=1
comp118232_c0_seq1	0.0109761	-3.83006	Aquaporin TIP1-1 OS=Arabidopsis thaliana GN=TIP1-1 PE=1 SV=1
comp121424_c0_seq1	0.0109905	-3.83421	Cannabidiolic acid synthase OS=Cannabis sativa GN=CBDAS PE=1 SV=1
comp110816_c0_seq4	0.0110048	-3.83836	Peptidyl-prolyl cis-trans isomerase FKBP53 OS=Arabidopsis thaliana GN=FKBP53 PE=1 SV=1
comp111504_c0_seq2	0.0110192	-3.8425	UDP-glucose flavonoid 3-O-glucosyltransferase 6 OS=Fragaria ananassa GN=GT6 PE=1 SV=1
comp114841_c0_seq2	0.0110335	-3.84665	Transcription initiation factor IIA subunit 1 OS=Dictyostelium discoideum GN=gtf2a1 PE=3 SV=1
comp114850_c1_seq2	0.0110479	-3.8508	TPR and ankyrin repeat-containing protein 1 OS=Homo sapiens GN=TRANK1 PE=2 SV=4
comp100863_c0_seq2	0.0110622	-3.85495	SEC12-like protein 2 OS=Arabidopsis thaliana GN=STL2P PE=1 SV=4
comp69229_c0_seq1	0.0162158	-3.85644	Retrovirus-related Pol polyprotein from transposon 17.6 OS=Drosophila melanogaster GN=pol PE=3 SV=1
comp117738_c0_seq1	0.0110766	-3.8591	RuBisCO large subunit-binding protein subunit beta, chloroplastic OS=Pisum sativum PE=1 SV=2
comp109871_c0_seq5	0.011091	-3.86325	Raucaffricine-O-beta-D-glucosidase OS=Rauvolfia serpentina GN=RG PE=1 SV=1
comp79095_c0_seq2	0.0111053	-3.8674	Probable carboxylesterase 13 OS=Arabidopsis thaliana GN=CXE13 PE=1 SV=1
comp122865_c0_seq5	0.0111197	-3.87155	Probable beta-D-xylosidase 7 OS=Arabidopsis thaliana GN=BXL7 PE=2 SV=2
comp95557_c0_seq3	0.011134	-3.8757	Pentatricopeptide repeat-containing protein At1g56690, mitochondrial OS=Arabidopsis thaliana GN=PCMP-H69 PE=2 SV=1
comp115878_c0_seq1	0.0111484	-3.87985	Mediator of RNA polymerase II transcription subunit 33B OS=Arabidopsis thaliana GN=MED33B PE=1 SV=1
comp117377_c0_seq1	0.0162301	-3.8837	TMV resistance protein N OS=Nicotiana glutinosa GN=N PE=1 SV=1
comp119317_c0_seq3	0.0111627	-3.884	Kinesin-related protein 11 OS=Dictyostelium discoideum GN=kif11 PE=3 SV=1
comp89358_c0_seq1	0.0111771	-3.88815	Isoleucine--tRNA ligase, chloroplastic/mitochondrial OS=Arabidopsis thaliana GN=OVA2 PE=2 SV=1
comp106602_c0_seq8	0.0111914	-3.8923	Glycerophosphodiester phosphodiesterase GDPD4 OS=Arabidopsis thaliana GN=GDPD4 PE=2 SV=1
comp92760_c0_seq1	0.0112058	-3.89645	FIP1[V]-like protein OS=Arabidopsis thaliana GN=FIPS5 PE=1 SV=1
comp114785_c0_seq4	0.0112201	-3.9006	Early nodulin-like protein 1 OS=Arabidopsis thaliana GN=At2g25060 PE=1 SV=2
comp121826_c0_seq9	0.0112345	-3.90475	DNA mismatch repair protein MSH7 OS=Arabidopsis thaliana GN=MSH7 PE=1 SV=1
comp122673_c0_seq2	0.00337871	-3.90791	Glycine--tRNA ligase, mitochondrial 1 OS=Arabidopsis thaliana GN=At1g29880 PE=1 SV=1
comp99891_c0_seq1	0.0112489	-3.9089	Cytochrome P450 CYP82D47 OS=Panax ginseng PE=2 SV=1
comp72490_c0_seq1	0.0162445	-3.91096	Thioredoxin-1 OS=Saccharomyces cerevisiae (strain ATCC 204508 / S288c) GN=TRX1 PE=1 SV=3
comp92893_c0_seq1	0.0112632	-3.91305	Blue copper protein OS=Pisum sativum PE=2 SV=1
comp138386_c0_seq1	0.0112776	-3.9172	Aquaporin TIP1-3 OS=Arabidopsis thaliana GN=TIP1-3 PE=1 SV=1
comp8353_c0_seq1	0.0112919	-3.92135	Ankyrin repeat-containing protein At3g12360 OS=Arabidopsis thaliana GN=At3g12360 PE=2 SV=1
comp69881_c0_seq2	0.0113063	-3.9255	Alpha-glucosides permease MPH3 OS=Saccharomyces cerevisiae (strain ATCC 204508 / S288c) GN=MPH3 PE=1 SV=1
comp123861_c0_seq1	0.0113206	-3.92965	ABC transporter G family member 4 OS=Arabidopsis thaliana GN=ABCG4 PE=3 SV=1
comp95306_c0_seq1	0.011335	-3.9338	ABC transporter C family member 3 OS=Arabidopsis thaliana GN=ABCC3 PE=1 SV=1
comp92406_c0_seq1	0.0113493	-3.93795	7-deoxyloganetic acid glucosyltransferase OS=Catharanthus roseus GN=UGT709C2 PE=1 SV=1
comp110815_c0_seq2	0.0162588	-3.93822	Probable serine/threonine-protein kinase At5g41260 OS=Arabidopsis thaliana GN=At5g41260 PE=1 SV=1
comp126815_c0_seq2	0.0113637	-3.9421	CASP-like protein 1D1 OS=Ricinus communis GN=RCOM_0679870 PE=2 SV=1
comp114338_c0_seq2	0.0113781	-3.94625	Retrovirus-related Pol polyprotein from transposon TNT 1-94 OS=Nicotiana tabacum PE=2 SV=1
comp120314_c0_seq2	0.0113924	-3.9504	Glycerophosphodiester phosphodiesterase protein kinase domain-containing GDPDL2 OS=Arabidopsis thaliana GN=GDPDL2 PE=1 SV=1
comp122381_c0_seq13	0.0114068	-3.95455	Phosphoenolpyruvate carboxykinase [ATP] OS=Arabidopsis thaliana GN=PCKA PE=1 SV=1
comp105759_c0_seq1	0.0114211	-3.9587	L-ascorbate peroxidase T, chloroplastic OS=Arabidopsis thaliana GN=APXT PE=2 SV=2
comp90923_c0_seq1	0.0114355	-3.96285	Chaperone protein ClpC1, chloroplastic OS=Arabidopsis thaliana GN=CLPC1 PE=1 SV=1
comp115781_c0_seq1	0.0162732	-3.96548	Deacetylvindoline O-acetyltransferase OS=Catharanthus roseus GN=DAT PE=1 SV=1
comp102654_c0_seq1	0.0114498	-3.967	40S ribosomal protein S2 OS=Saccharomyces cerevisiae (strain ATCC 204508 / S288c) GN=RPS2 PE=1 SV=3
comp105142_c0_seq1	0.0114642	-3.97115	Geraniol 8-hydroxylase OS=Swertia mussotii GN=CYP76B10 PE=1 SV=1
comp119791_c0_seq1	0.0114785	-3.9753	Protein FAM136A OS=Homo sapiens GN=FAM136A PE=1 SV=1
comp109643_c0_seq4	0.0114929	-3.97945	Probable WRKY transcription factor 57 OS=Arabidopsis thaliana GN=WRKY57 PE=2 SV=1
comp107632_c0_seq6	0.0115073	-3.9836	Elongation factor Tu OS=Rhodobacter sphaeroides (strain ATCC 17025 / ATH 2.4.3) GN=tuf1 PE=3 SV=1
comp102850_c0_seq1	0.0115216	-3.98775	Enhancer of mRNA-decapping protein 4 OS=Arabidopsis thaliana GN=VCS PE=1 SV=1
comp129109_c0_seq1	0.011536	-3.9919	Protein CLT1, chloroplastic OS=Arabidopsis thaliana GN=CLT1 PE=2 SV=1
comp80847_c1_seq2	0.0162875	-3.99274	40S ribosomal protein S4-3 OS=Arabidopsis thaliana GN=RPS4D PE=2 SV=2
comp97850_c0_seq1	0.0115503	-3.99605	Eukaryotic translation initiation factor 3 subunit F OS=Arabidopsis thaliana GN=TIF3F1 PE=1 SV=1
comp122692_c0_seq1	0.0115647	-4.0002	Xylem cysteine proteinase 2 OS=Arabidopsis thaliana GN=XCP2 PE=2 SV=2
comp115079_c0_seq1	0.011579	-4.00435	Uncharacterized protein At1g04910 OS=Arabidopsis thaliana GN=At1g04910 PE=2 SV=1
comp111733_c0_seq1	0.0115934	-4.0085	mRNA turnover protein 4 homolog OS=Bos taurus GN=MRTO4 PE=2 SV=1
comp78245_c0_seq1	0.0116077	-4.01264	LOB domain-containing protein 39 OS=Arabidopsis thaliana GN=LBD39 PE=2 SV=1
comp110639_c0_seq1	0.0116221	-4.01679	60S ribosomal protein L23A OS=Fritillaria agrestis GN=RPL23A PE=2 SV=1
comp124669_c0_seq1	0.0163019	-4.02	SPX domain-containing protein 1 OS=Arabidopsis thaliana GN=SPX1 PE=2 SV=2
comp109404_c0_seq5	0.0116364	-4.02094	OTU domain-containing protein At3g57810 OS=Arabidopsis thaliana GN=At3g57810 PE=2 SV=1
comp115462_c0_seq1	0.0116508	-4.02509	Small heat shock protein C2 OS=Rickettsia felis (strain ATCC VR-1525 / URRWXCal2) GN=hspC2 PE=3 SV=1
comp118763_c0_seq1	0.0116652	-4.02924	Probable serine incorporator OS=Dictyostelium discoideum GN=serinc PE=3 SV=1
comp112480_c0_seq2	0.0116795	-4.03339	Cannabidiolic acid synthase-like 1 OS=Cannabis sativa GN=CBDAS2 PE=2 SV=1
comp106468_c0_seq1	0.0116939	-4.03754	Protein argonaute PNH1 OS=Oryza sativa subsp. japonica GN=PHN1 PE=2 SV=1
comp107586_c0_seq1	0.0117082	-4.04169	Cell division cycle 20.1, cofactor of APC complex OS=Arabidopsis thaliana GN=CDC20-1 PE=1 SV=1
comp142349_c0_seq1	0.0117226	-4.04584	Carbamoyl-phosphate synthase [ammonia], mitochondrial OS=Homo sapiens GN=CPS1 PE=1 SV=2
comp101727_c0_seq1	0.0163162	-4.04726	GDSL esterase/lipase At5g33370 OS=Arabidopsis thaliana GN=At5g33370 PE=2 SV=1
comp36760_c0_seq1	0.0117369	-4.04999	Caffeoyl-CoA O-methyltransferase OS=Zinnia violacea GN=CCOAOMT PE=2 SV=1
comp6636_c0_seq1	0.0117513	-4.05414	Beta-apo-4'-carotenal oxygenase OS=Gibberella fujikuroi (strain CBS 195.34 / IMI 58289 / NRRL A-6831) GN=carD PE=1 SV=2
comp110894_c0_seq18	0.01178	-4.06244	AP2/ERF and B3 domain-containing transcription repressor TEM1 OS=Arabidopsis thaliana GN=TEM1 PE=1 SV=1
comp80442_c0_seq1	0.0117944	-4.06659	Acyl carrier protein, mitochondrial OS=Neurospora crassa (strain ATCC 24698 / 74-OR23-1A / CBS 708.71 / DSM 1257 / FGSC 987) GN=nuo-12 PE=1 SV=2
comp125143_c0_seq1	0.0118087	-4.07074	ABC transporter C family member 13 OS=Arabidopsis thaliana GN=ABCC13 PE=2 SV=3
comp106697_c0_seq7	0.0163306	-4.07452	Uncharacterized protein At5g48480 OS=Arabidopsis thaliana GN=At5g48480 PE=1 SV=1
comp134430_c0_seq1	0.0118231	-4.07489	40S ribosomal protein S19-1 OS=Arabidopsis thaliana GN=RPS19A PE=2 SV=1
comp144956_c0_seq1	0.0118374	-4.07904	3-ketoacyl-CoA synthase 5 OS=Arabidopsis thaliana GN=KCS5 PE=1 SV=1
comp97354_c0_seq2	0.0118518	-4.08319	3-ketoacyl-CoA synthase 12 OS=Arabidopsis thaliana GN=KCS12 PE=2 SV=1
comp111747_c1_seq8	0.0118661	-4.08734	2-isopropylmalate synthase A OS=Solanum pennellii GN=IPMSA PE=2 SV=1
comp117553_c0_seq13	0.0118805	-4.09149	29 kDa ribonucleoprotein A, chloroplastic OS=Nicotiana sylvestris PE=2 SV=1
comp108420_c0_seq2	0.0118948	-4.09564	Uncharacterized protein ycf36 OS=Porphyra purpurea GN=ycf36 PE=3 SV=1
comp121279_c1_seq1	0.0119092	-4.09979	Pyruvate dehydrogenase E1 component subunit alpha, mitochondrial OS=Solanum tuberosum PE=1 SV=1
comp107934_c0_seq2	0.016345	-4.10178	Ethylene-responsive transcription factor 1B OS=Arabidopsis thaliana GN=ERF1B PE=1 SV=2
comp121871_c0_seq2	0.0119236	-4.10394	Ubiquitin-like-specific protease ESD4 OS=Arabidopsis thaliana GN=ESD4 PE=1 SV=1
comp102249_c1_seq1	0.00341129	-4.10791	Ethylene-responsive transcription factor ERF061 OS=Arabidopsis thaliana GN=ERF061 PE=2 SV=1
comp127963_c0_seq6	0.0119379	-4.10809	Probable leucine-rich repeat receptor-like protein kinase At5g49770 OS=Arabidopsis thaliana GN=At5g49770 PE=2 SV=1
comp127033_c1_seq1	0.0119523	-4.11224	Probable alpha,alpha-trehalose-phosphate synthase [UDP-forming] 11 OS=Arabidopsis thaliana GN=TPS11 PE=2 SV=1
comp126624_c0_seq1	0.0119666	-4.11639	Uncharacterized protein At4g15970 OS=Arabidopsis thaliana GN=At4g15970 PE=2 SV=1
comp122368_c1_seq2	0.011981	-4.12054	Bifunctional protein FolD 4, chloroplastic OS=Arabidopsis thaliana GN=FOLD4 PE=2 SV=1
comp125286_c0_seq2	0.0119953	-4.12469	Defensin-like protein 1 OS=Dahlia merckii PE=1 SV=1
comp108365_c0_seq1	0.0120097	-4.12884	Glycine-rich RNA-binding protein 4, mitochondrial OS=Arabidopsis thaliana GN=RBG4 PE=2 SV=1
comp107297_c0_seq1	0.0163593	-4.12904	Shikimate O-hydroxycinnamoyltransferase OS=Nicotiana tabacum GN=HST PE=1 SV=1
comp108394_c0_seq2	0.012024	-4.13299	Protein IQ-DOMAIN 1 OS=Arabidopsis thaliana GN=IQD1 PE=1 SV=1
comp129383_c0_seq3	0.0120384	-4.13714	Chaperone protein dnaJ 20, chloroplastic OS=Arabidopsis thaliana GN=ATJ20 PE=1 SV=2
comp101335_c0_seq1	0.0120527	-4.14129	S-adenosylmethionine synthase 5 OS=Vitis vinifera GN=METK5 PE=3 SV=1
comp54239_c0_seq1	0.0120671	-4.14544	Macrophage migration inhibitory factor OS=Xenopus laevis GN=mif PE=1 SV=1
comp154753_c0_seq1	0.0120815	-4.14959	Coatomer subunit alpha OS=Homo sapiens GN=COPA PE=1 SV=2
comp76208_c0_seq1	0.0120958	-4.15374	Cofilin-1 OS=Homo sapiens GN=CFL1 PE=1 SV=3
comp118807_c1_seq1	0.0163737	-4.1563	Phosphatidylinositol 4-phosphate 5-kinase 7 OS=Arabidopsis thaliana GN=PIP5K7 PE=1 SV=1
comp35194_c0_seq1	0.0121102	-4.15789	Cyclic AMP-dependent transcription factor ATF-4 OS=Homo sapiens GN=ATF4 PE=1 SV=3
comp121957_c0_seq1	0.0121245	-4.16204	Cyclin-A2-1 OS=Oryza sativa subsp. japonica GN=CYCA2-1 PE=2 SV=1
comp88519_c0_seq2	0.0121389	-4.16619	Diphthamide biosynthesis protein 3 OS=Emericella nidulans (strain FGSC A4 / ATCC 38163 / CBS 112.46 / NRRL 194 / M139) GN=dph3 PE=3 SV=1
comp116297_c0_seq4	0.0121532	-4.17034	Denticleless protein homolog B OS=Xenopus laevis GN=dtl-b PE=2 SV=1
comp68084_c0_seq1	0.0121676	-4.17449	Disease resistance protein At4g27190 OS=Arabidopsis thaliana GN=At4g27190 PE=2 SV=1
comp14543_c0_seq1	0.0121819	-4.17864	Isovaleryl-CoA dehydrogenase, mitochondrial OS=Oryza sativa subsp. japonica GN=Os05g0125500 PE=2 SV=2
comp111287_c0_seq7	0.0121963	-4.18278	Increased DNA methylation 1 OS=Arabidopsis thaliana GN=IDM1 PE=1 SV=1
comp101750_c0_seq2	0.016388	-4.18356	Bark storage protein A OS=Populus deltoides GN=BSPA PE=2 SV=1
comp117750_c0_seq1	0.0122107	-4.18693	Increased DNA methylation 1 OS=Arabidopsis thaliana GN=IDM1 PE=1 SV=1
comp165878_c0_seq1	0.012225	-4.19108	Histone H1.2 OS=Arabidopsis thaliana GN=At2g30620 PE=1 SV=1
comp117894_c1_seq22	0.0122394	-4.19523	Histone H1 OS=Pisum sativum PE=2 SV=1
comp28987_c0_seq1	0.0122537	-4.19938	Heterogeneous nuclear ribonucleoprotein K OS=Rattus norvegicus GN=Hnrnpk PE=1 SV=1
comp3234_c0_seq1	0.0122681	-4.20353	Heat shock 22 kDa protein, mitochondrial OS=Glycine max GN=HSP23.9 PE=2 SV=1
comp112686_c0_seq1	0.0122824	-4.20768	Glucan endo-1,3-beta-glucosidase 11 OS=Arabidopsis thaliana GN=At1g32860 PE=1 SV=1
comp105314_c0_seq2	0.0164024	-4.21082	Phosphatidylinositol 4-phosphate 5-kinase 8 OS=Arabidopsis thaliana GN=PIP5K8 PE=1 SV=1
comp108267_c0_seq1	0.0122968	-4.21183	F-box/FBD/LRR-repeat protein At1g13570 OS=Arabidopsis thaliana GN=At1g13570 PE=2 SV=1
comp46475_c0_seq2	0.0123111	-4.21598	F-box protein CPR30 OS=Arabidopsis thaliana GN=CPR30 PE=1 SV=2
comp97095_c0_seq5	0.0123255	-4.22013	Eukaryotic translation initiation factor 5A OS=Manihot esculenta PE=2 SV=2
comp98057_c0_seq2	0.0123399	-4.22428	Endonuclease MutS2 OS=Clostridium cellulolyticum (strain ATCC 35319 / DSM 5812 / JCM 6584 / H10) GN=mutS2 PE=3 SV=1
comp91467_c0_seq1	0.0123542	-4.22843	DNA mismatch repair protein MSH6 OS=Arabidopsis thaliana GN=MSH6 PE=1 SV=2
comp106228_c0_seq1	0.0123686	-4.23258	Kinesin-1 OS=Arabidopsis thaliana GN=ATK1 PE=2 SV=1
comp155351_c0_seq1	0.0123829	-4.23673	Meiotically up-regulated gene 80 protein OS=Schizosaccharomyces pombe (strain 972 / ATCC 24843) GN=mug80 PE=1 SV=1
comp130367_c0_seq2	0.0164167	-4.23808	Pentatricopeptide repeat-containing protein At2g27610 OS=Arabidopsis thaliana GN=PCMP-H60 PE=2 SV=1
comp78299_c0_seq1	0.0123973	-4.24088	Malate synthase, glyoxysomal OS=Neurospora crassa (strain ATCC 24698 / 74-OR23-1A / CBS 708.71 / DSM 1257 / FGSC 987) GN=acu-9 PE=3 SV=2
comp85188_c0_seq1	0.0124116	-4.24503	L-type lectin-domain containing receptor kinase IX.1 OS=Arabidopsis thaliana GN=LECRK91 PE=2 SV=1
comp140056_c0_seq1	0.012426	-4.24918	La-related protein 6A OS=Arabidopsis thaliana GN=LARP6A PE=2 SV=1
comp138335_c0_seq1	0.0124403	-4.25333	Kinesin-like protein klp-3 OS=Caenorhabditis elegans GN=klp-3 PE=1 SV=1
comp47271_c0_seq2	0.0124547	-4.25748	Phosphate-repressible phosphate permease pho-4 OS=Neurospora crassa (strain ATCC 24698 / 74-OR23-1A / CBS 708.71 / DSM 1257 / FGSC 987) GN=pho-4 PE=1 SV=1
comp89302_c0_seq1	0.0124691	-4.26163	Peptidoglycan-N-acetylglucosamine deacetylase OS=Streptococcus pneumoniae (strain ATCC BAA-255 / R6) GN=pgdA PE=1 SV=1
comp95408_c0_seq1	0.0164311	-4.26535	Zinc finger protein CONSTANS-LIKE 13 OS=Arabidopsis thaliana GN=COL13 PE=2 SV=1
comp71371_c0_seq1	0.0124834	-4.26578	Pathogenesis-related protein 1 OS=Hordeum vulgare PE=2 SV=1
comp103360_c0_seq4	0.0124978	-4.26993	Pachytene checkpoint protein 2 homolog OS=Arabidopsis thaliana GN=At4g24710 PE=2 SV=1
comp101417_c0_seq2	0.0125121	-4.27408	Mini zinc finger protein 2 OS=Arabidopsis thaliana GN=MIF2 PE=1 SV=1
comp112379_c1_seq2	0.0125265	-4.27823	Photosystem I reaction center subunit V, chloroplastic OS=Arabidopsis thaliana GN=PSAG PE=2 SV=1
comp93602_c0_seq1	0.0125408	-4.28238	Probable galacturonosyltransferase-like 1 OS=Arabidopsis thaliana GN=GATL1 PE=2 SV=1
comp139517_c0_seq1	0.0125552	-4.28653	Probable ATP synthase 24 kDa subunit, mitochondrial OS=Arabidopsis thaliana GN=At2g21870 PE=1 SV=1
comp112920_c2_seq2	0.0125695	-4.29068	Photosystem II CP43 reaction center protein OS=Lactuca sativa GN=psbC PE=3 SV=1
comp82639_c0_seq1	0.0164454	-4.29261	Transposon Ty3-G Gag-Pol polyprotein OS=Saccharomyces cerevisiae (strain ATCC 204508 / S288c) GN=TY3B-G PE=1 SV=3
comp101922_c0_seq8	0.0125839	-4.29483	Probable ubiquitin-conjugating enzyme E2 25 OS=Arabidopsis thaliana GN=UBC25 PE=2 SV=1
comp120796_c0_seq3	0.0125982	-4.29898	Probable protein S-acyltransferase 16 OS=Arabidopsis thaliana GN=PAT16 PE=2 SV=1
comp48755_c0_seq1	0.0126126	-4.30313	Probable glucan endo-1,3-beta-glucosidase A6 OS=Arabidopsis thaliana GN=A6 PE=2 SV=1
comp36110_c0_seq1	0.012627	-4.30728	Protein FAR1-RELATED SEQUENCE 6 OS=Arabidopsis thaliana GN=FRS6 PE=2 SV=1
comp72801_c0_seq1	0.00341092	-4.30791	Ethylene-responsive transcription factor ERF110 OS=Arabidopsis thaliana GN=ERF110 PE=2 SV=2
comp47159_c2_seq1	0.0126413	-4.31143	Protein bem46 OS=Schizosaccharomyces pombe (strain 972 / ATCC 24843) GN=bem46 PE=2 SV=3
comp115083_c0_seq1	0.0126557	-4.31558	Probable WRKY transcription factor 35 OS=Arabidopsis thaliana GN=WRKY35 PE=2 SV=1
comp11259_c0_seq1	0.01267	-4.31973	Purple acid phosphatase 22 OS=Arabidopsis thaliana GN=PAP22 PE=2 SV=1
comp53885_c0_seq1	0.0164598	-4.31987	Transposon TX1 uncharacterized 149 kDa protein OS=Xenopus laevis PE=3 SV=1
comp118026_c0_seq2	0.0126844	-4.32388	Protein transport protein Sec24-like At4g32640 OS=Arabidopsis thaliana GN=At4g32640 PE=2 SV=3
comp135220_c0_seq1	0.0126987	-4.32803	Protein RAE1 OS=Arabidopsis thaliana GN=RAE1 PE=1 SV=2
comp95436_c0_seq1	0.0127131	-4.33218	Putative F-box protein At1g47790 OS=Arabidopsis thaliana GN=At1g47790 PE=3 SV=1
comp21739_c0_seq1	0.0127274	-4.33633	Receptor-like protein kinase ANXUR2 OS=Arabidopsis thaliana GN=ANX2 PE=2 SV=1
comp95167_c0_seq2	0.0127418	-4.34048	Receptor-like protein kinase HERK 1 OS=Arabidopsis thaliana GN=HERK1 PE=1 SV=1
comp3161_c0_seq1	0.0127562	-4.34463	Cytochrome P450 716B1 OS=Picea sitchensis GN=CYP716B1 PE=2 SV=1
comp123349_c0_seq6	0.0164742	-4.34713	Structure-specific endonuclease subunit slx1 OS=Schizosaccharomyces pombe (strain 972 / ATCC 24843) GN=slx1 PE=1 SV=1
comp12751_c0_seq1	0.0127705	-4.34877	Clathrin interactor EPSIN 3 OS=Arabidopsis thaliana GN=EPSIN3 PE=2 SV=1
comp40571_c1_seq1	0.0127849	-4.35292	Cellulose synthase-like protein D3 OS=Arabidopsis thaliana GN=CSLD3 PE=1 SV=1
comp116261_c0_seq9	0.0127992	-4.35707	CBL-interacting protein kinase 2 OS=Oryza sativa subsp. japonica GN=CIPK2 PE=2 SV=1
comp136848_c0_seq1	0.0128136	-4.36122	BRASSINOSTEROID INSENSITIVE 1-associated receptor kinase 1 OS=Arabidopsis thaliana GN=BAK1 PE=1 SV=2
comp90872_c0_seq1	0.0128279	-4.36537	Arginine--tRNA ligase, chloroplastic/mitochondrial OS=Arabidopsis thaliana GN=EMB1027 PE=3 SV=1
comp102923_c0_seq1	0.0128423	-4.36952	Alcohol dehydrogenase 1 OS=Petunia hybrida GN=ADH1 PE=3 SV=1
comp39734_c0_seq1	0.0128566	-4.37367	50S ribosomal protein L6 OS=Mycoplasma pulmonis (strain UAB CTIP) GN=rplF PE=3 SV=1
comp124550_c1_seq1	0.0164885	-4.37439	Probable LRR receptor-like serine/threonine-protein kinase At4g26540 OS=Arabidopsis thaliana GN=At4g26540 PE=2 SV=1
comp113788_c0_seq1	0.012871	-4.37782	Inter-alpha-trypsin inhibitor heavy chain H1 OS=Mus musculus GN=Itih1 PE=1 SV=2
comp102726_c0_seq1	0.0128854	-4.38197	Xylem cysteine proteinase 1 OS=Arabidopsis thaliana GN=XCP1 PE=1 SV=1
comp102870_c0_seq1	0.0128997	-4.38612	Mitochondrial import receptor subunit TOM40-1 OS=Arabidopsis thaliana GN=TOM40-1 PE=1 SV=3
comp109686_c0_seq1	0.0129141	-4.39027	U3 small nucleolar ribonucleoprotein protein IMP3 OS=Mus musculus GN=Imp3 PE=2 SV=1
comp108107_c1_seq7	0.0129284	-4.39442	Leucine-rich repeat extensin-like protein 4 OS=Arabidopsis thaliana GN=LRX4 PE=2 SV=1
comp103604_c0_seq3	0.0129428	-4.39857	Coronatine-insensitive protein 1 OS=Arabidopsis thaliana GN=COI1 PE=1 SV=1
comp121838_c1_seq2	0.0165029	-4.40165	Probable LRR receptor-like serine/threonine-protein kinase At2g24230 OS=Arabidopsis thaliana GN=At2g24230 PE=2 SV=1
comp108563_c0_seq1	0.0129571	-4.40272	Uncharacterized protein C683.02c OS=Schizosaccharomyces pombe (strain 972 / ATCC 24843) GN=SPAC683.02c PE=3 SV=1
comp114535_c1_seq2	0.0129715	-4.40687	Probable WRKY transcription factor 33 OS=Arabidopsis thaliana GN=WRKY33 PE=1 SV=2
comp116810_c0_seq1	0.0129858	-4.41102	Membrane steroid-binding protein 1 OS=Arabidopsis thaliana GN=MSBP1 PE=1 SV=2
comp102915_c0_seq1	0.0130002	-4.41517	Sulfate transporter 1.3 OS=Arabidopsis thaliana GN=SULTR1;3 PE=2 SV=1
comp120862_c0_seq11	0.0130145	-4.41932	Transcription factor atf21 OS=Schizosaccharomyces pombe (strain 972 / ATCC 24843) GN=atf21 PE=3 SV=1
comp98970_c0_seq1	0.0130289	-4.42347	60S ribosomal protein L14-2 OS=Arabidopsis thaliana GN=RPL14B PE=2 SV=1
comp126350_c0_seq2	0.0130433	-4.42762	Acid phosphatase 1 OS=Solanum lycopersicum GN=APS1 PE=2 SV=1
comp71140_c0_seq1	0.0165172	-4.42891	Pentatricopeptide repeat-containing protein At1g07590, mitochondrial OS=Arabidopsis thaliana GN=At1g07590 PE=2 SV=1
comp36816_c0_seq1	0.0130576	-4.43177	Transcription factor TGA7 OS=Arabidopsis thaliana GN=TGA7 PE=1 SV=1
comp104927_c0_seq1	0.013072	-4.43592	CDPK-related kinase 5 OS=Arabidopsis thaliana GN=CRK5 PE=2 SV=1
comp121377_c0_seq1	0.0130863	-4.44007	Protein FANTASTIC FOUR 3 OS=Arabidopsis thaliana GN=FAF3 PE=2 SV=1
comp97947_c0_seq1	0.0131007	-4.44422	CBL-interacting serine/threonine-protein kinase 1 OS=Arabidopsis thaliana GN=CIPK1 PE=1 SV=2
comp121988_c0_seq6	0.013115	-4.44837	Ribonuclease Z, chloroplastic OS=Arabidopsis thaliana GN=CPZ PE=2 SV=1
comp110125_c0_seq4	0.0131294	-4.45252	Protein LURP-one-related 15 OS=Arabidopsis thaliana GN=At5g01750 PE=1 SV=1
comp44791_c0_seq2	0.0165316	-4.45617	Zinc-type alcohol dehydrogenase-like protein PB24D3.08c OS=Schizosaccharomyces pombe (strain 972 / ATCC 24843) GN=SPAPB24D3.08c PE=3 SV=1
comp94471_c0_seq1	0.0131437	-4.45667	Nucleolar GTP-binding protein 1 OS=Arabidopsis thaliana GN=At1g50920 PE=2 SV=1
comp126729_c0_seq1	0.0131581	-4.46082	Isoflavone reductase homolog A622 OS=Nicotiana tabacum PE=2 SV=1
comp119886_c0_seq3	0.0131725	-4.46497	Protein argonaute 2 OS=Arabidopsis thaliana GN=AGO2 PE=1 SV=1
comp112820_c0_seq1	0.0131868	-4.46912	Cationic amino acid transporter 6, chloroplastic OS=Arabidopsis thaliana GN=CAT6 PE=2 SV=1
comp124405_c0_seq3	0.0132012	-4.47327	Zinc finger protein WIP4 OS=Arabidopsis thaliana GN=WIP4 PE=2 SV=1
comp115718_c0_seq2	0.0132155	-4.47742	DEAD-box ATP-dependent RNA helicase 31 OS=Arabidopsis thaliana GN=RH31 PE=2 SV=2
comp124621_c0_seq17	0.0132299	-4.48157	L-type lectin-domain containing receptor kinase VII.1 OS=Arabidopsis thaliana GN=LECRK71 PE=2 SV=1
comp27497_c0_seq1	0.0165459	-4.48343	Tubulin beta-4B chain (Fragments) OS=Mesocricetus auratus GN=TUBB4B PE=1 SV=1
comp100909_c0_seq1	0.0132442	-4.48572	Mechanosensitive ion channel protein 10 OS=Arabidopsis thaliana GN=MSL10 PE=1 SV=1
comp130471_c0_seq2	0.0132586	-4.48987	Acyl-CoA--sterol O-acyltransferase 1 OS=Arabidopsis thaliana GN=ASAT1 PE=1 SV=1
comp125327_c0_seq1	0.0132729	-4.49402	Probable WRKY transcription factor 15 OS=Arabidopsis thaliana GN=WRKY15 PE=2 SV=1
comp117693_c1_seq1	0.0132873	-4.49817	F-box protein VBF OS=Arabidopsis thaliana GN=VBF PE=1 SV=1
comp114412_c0_seq6	0.0133017	-4.50232	Uncharacterized protein At5g03900, chloroplastic OS=Arabidopsis thaliana GN=At5g03900 PE=2 SV=2
comp134123_c0_seq1	0.013316	-4.50647	RNA-dependent RNA polymerase 1 OS=Schizosaccharomyces pombe (strain 972 / ATCC 24843) GN=rdr1 PE=1 SV=1
comp138888_c0_seq1	0.00342527	-4.50791	Endoglucanase-7 OS=Hypocrea jecorina (strain QM6a) GN=cel61b PE=1 SV=3
comp98046_c0_seq1	0.0133304	-4.51062	Pyrophosphate-energized vacuolar membrane proton pump OS=Vigna radiata var. radiata PE=1 SV=4
comp35577_c0_seq1	0.0165603	-4.51069	Truncated basic helix-loop-helix protein A OS=Pisum sativum GN=BHLH PE=4 SV=1
comp119550_c0_seq2	0.0133447	-4.51477	Putative disease resistance RPP13-like protein 1 OS=Arabidopsis thaliana GN=RPPL1 PE=3 SV=1
comp120067_c0_seq2	0.0133591	-4.51891	Protein PAM68, chloroplastic OS=Arabidopsis thaliana GN=PAM68 PE=1 SV=1
comp117638_c0_seq1	0.0133734	-4.52306	Probable LRR receptor-like serine/threonine-protein kinase At5g48740 OS=Arabidopsis thaliana GN=At5g48740 PE=2 SV=1
comp117401_c0_seq2	0.0133878	-4.52721	Pentatricopeptide repeat-containing protein At5g48910 OS=Arabidopsis thaliana GN=PCMP-H38 PE=2 SV=1
comp84496_c0_seq1	0.0134021	-4.53136	Pentatricopeptide repeat-containing protein At2g22410, mitochondrial OS=Arabidopsis thaliana GN=PCMP-E28 PE=2 SV=1
comp106277_c1_seq1	0.0134165	-4.53551	Mitogen-activated protein kinase kinase 5 OS=Arabidopsis thaliana GN=MKK5 PE=1 SV=2
comp78981_c0_seq1	0.0165746	-4.53795	Transposon Ty3-G Gag-Pol polyprotein OS=Saccharomyces cerevisiae (strain ATCC 204508 / S288c) GN=TY3B-G PE=1 SV=3
comp109006_c0_seq1	0.0134308	-4.53966	Chaperone protein dnaJ 1, mitochondrial OS=Arabidopsis thaliana GN=ATJ1 PE=2 SV=2
comp42246_c0_seq1	0.0134452	-4.54381	Probable alpha,alpha-trehalose-phosphate synthase [UDP-forming] 11 OS=Arabidopsis thaliana GN=TPS11 PE=2 SV=1
comp117068_c0_seq3	0.0134596	-4.54796	Probable inactive purple acid phosphatase 24 OS=Arabidopsis thaliana GN=PAP24 PE=2 SV=1
comp120853_c0_seq1	0.0134739	-4.55211	H/ACA ribonucleoprotein complex subunit 3-like protein OS=Arabidopsis thaliana GN=At2g20490 PE=2 SV=2
comp114853_c2_seq31	0.0134883	-4.55626	Uncharacterized deoxyribonuclease YabD OS=Bacillus subtilis (strain 168) GN=yabD PE=3 SV=1
comp110731_c0_seq3	0.0135026	-4.56041	Lysine--tRNA ligase, cytoplasmic OS=Arabidopsis thaliana GN=At3g11710 PE=1 SV=1
comp110062_c1_seq1	0.013517	-4.56456	Thioredoxin-like 3-3 OS=Arabidopsis thaliana GN=At3g53220 PE=2 SV=1
comp54136_c0_seq2	0.016589	-4.56521	Transposon TX1 uncharacterized 149 kDa protein OS=Xenopus laevis PE=3 SV=1
comp104904_c0_seq4	0.0135313	-4.56871	Bidirectional sugar transporter SWEET2 OS=Arabidopsis thaliana GN=SWEET2 PE=2 SV=1
comp106205_c0_seq1	0.0135457	-4.57286	Mitochondrial acidic protein mam33 OS=Schizosaccharomyces pombe (strain 972 / ATCC 24843) GN=SPBC776.07 PE=3 SV=1
comp104175_c0_seq4	0.01356	-4.57701	7-deoxyloganetin glucosyltransferase OS=Gardenia jasminoides GN=UGT85A24 PE=1 SV=1
comp123315_c0_seq8	0.0135744	-4.58116	Leucine-rich repeat receptor-like serine/threonine/tyrosine-protein kinase SOBIR1 OS=Arabidopsis thaliana GN=SOBIR1 PE=1 SV=1
comp111049_c1_seq12	0.0135888	-4.58531	Salicylate carboxymethyltransferase OS=Clarkia breweri GN=SAMT PE=1 SV=1
comp120847_c0_seq1	0.0136031	-4.58946	Probable serine/threonine-protein kinase DDB_G0281745 OS=Dictyostelium discoideum GN=DDB_G0281745 PE=3 SV=1
comp95118_c0_seq1	0.0166033	-4.59247	Transcription factor MYB108 OS=Arabidopsis thaliana GN=MYB108 PE=1 SV=1
comp104273_c0_seq2	0.0136175	-4.59361	MLO-like protein 2 OS=Arabidopsis thaliana GN=MLO2 PE=1 SV=1
comp89733_c0_seq3	0.0136318	-4.59776	Cellulose synthase A catalytic subunit 4 [UDP-forming] OS=Arabidopsis thaliana GN=CESA4 PE=1 SV=1
comp108527_c0_seq1	0.0136462	-4.60191	Zinc finger protein ZAT12 OS=Arabidopsis thaliana GN=ZAT12 PE=2 SV=1
comp105059_c0_seq1	0.0136605	-4.60606	Wall-associated receptor kinase-like 9 OS=Arabidopsis thaliana GN=WAKL9 PE=2 SV=1
comp131421_c0_seq2	0.0136749	-4.61021	MATE efflux family protein 9 OS=Arabidopsis thaliana GN=DTXL5 PE=2 SV=1
comp121181_c0_seq4	0.0136892	-4.61436	ATP-citrate synthase beta chain protein 2 OS=Arabidopsis thaliana GN=ACLB-2 PE=1 SV=1
comp96199_c0_seq2	0.0137036	-4.61851	Chalcone--flavonone isomerase OS=Saussurea medusa GN=CHI PE=2 SV=1
comp104307_c0_seq1	0.0166177	-4.61973	Beta-amylase 3, chloroplastic OS=Arabidopsis thaliana GN=BAM3 PE=1 SV=3
comp116885_c0_seq3	0.013718	-4.62266	1-aminocyclopropane-1-carboxylate synthase 7 OS=Arabidopsis thaliana GN=ACS7 PE=1 SV=1
comp115762_c0_seq1	0.0137323	-4.62681	Pentatricopeptide repeat-containing protein At1g74750 OS=Arabidopsis thaliana GN=At1g74750 PE=2 SV=1
comp96705_c0_seq1	0.0137467	-4.63096	Citrate synthase, mitochondrial OS=Daucus carota GN=CS PE=2 SV=1
comp61134_c1_seq1	0.013761	-4.63511	ABC transporter G family member 36 OS=Arabidopsis thaliana GN=ABCG36 PE=1 SV=1
comp105423_c0_seq1	0.0137754	-4.63926	Protein NLP6 OS=Arabidopsis thaliana GN=NLP6 PE=2 SV=2
comp66033_c0_seq1	0.0137897	-4.64341	Protein TRANSPORT INHIBITOR RESPONSE 1 OS=Arabidopsis thaliana GN=TIR1 PE=1 SV=2
comp122529_c0_seq3	0.0166321	-4.64699	Epidermis-specific secreted glycoprotein EP1 OS=Daucus carota GN=EP1 PE=1 SV=1
comp119140_c2_seq1	0.0138041	-4.64756	Basic leucine zipper 43 OS=Arabidopsis thaliana GN=BZIP43 PE=1 SV=1
comp97802_c0_seq1	0.0138184	-4.65171	WD repeat-containing protein 3 OS=Homo sapiens GN=WDR3 PE=1 SV=1
comp129879_c0_seq1	0.0138328	-4.65586	AT-hook motif nuclear-localized protein 1 OS=Arabidopsis thaliana GN=AHL1 PE=1 SV=1
comp93157_c0_seq1	0.0138471	-4.66001	Serine carboxypeptidase-like 18 OS=Arabidopsis thaliana GN=SCPL18 PE=2 SV=2
comp106691_c0_seq3	0.0138615	-4.66416	Probable F-box protein At1g60180 OS=Arabidopsis thaliana GN=At2g36090 PE=2 SV=1
comp99594_c0_seq2	0.0138759	-4.66831	Probable E3 ubiquitin-protein ligase XERICO OS=Arabidopsis thaliana GN=XERICO PE=1 SV=1
comp121357_c0_seq2	0.0138902	-4.67246	Chloroplast envelope membrane 70 kDa heat shock-related protein OS=Spinacia oleracea GN=SCE70 PE=1 SV=3
comp88853_c0_seq1	0.0166464	-4.67425	DNA-directed RNA polymerase III subunit RPC4 OS=Mus musculus GN=Polr3d PE=2 SV=2
comp108017_c0_seq1	0.0139046	-4.67661	Tonoplast dicarboxylate transporter OS=Arabidopsis thaliana GN=TDT PE=2 SV=2
comp128771_c0_seq2	0.0139189	-4.68076	Probable 18S rRNA (guanine-N(7))-methyltransferase OS=Mus musculus GN=Wbscr22 PE=1 SV=1
comp103230_c0_seq1	0.0139333	-4.68491	7-deoxyloganetic acid glucosyltransferase OS=Catharanthus roseus GN=UGT709C2 PE=1 SV=1
comp95518_c0_seq1	0.0139476	-4.68905	U3 snoRNP-associated protein-like YAOH OS=Oryza sativa subsp. japonica GN=Os03g0625900 PE=2 SV=1
comp115052_c0_seq1	0.013962	-4.6932	Putative disease resistance RPP13-like protein 1 OS=Arabidopsis thaliana GN=RPPL1 PE=3 SV=1
comp109272_c0_seq8	0.0139763	-4.69735	Protein TIC 20-II, chloroplastic OS=Arabidopsis thaliana GN=TIC20-II PE=2 SV=1
comp121055_c0_seq3	0.0139907	-4.7015	Peroxidase 51 OS=Arabidopsis thaliana GN=PER51 PE=2 SV=1
comp122504_c0_seq1	0.0166608	-4.70151	Shikimate O-hydroxycinnamoyltransferase OS=Nicotiana tabacum GN=HST PE=1 SV=1
comp112509_c0_seq7	0.0140051	-4.70565	60S ribosomal protein L15 OS=Petunia hybrida GN=RPL15 PE=2 SV=1
comp105756_c0_seq1	0.00343963	-4.70791	Proteasome subunit beta type-4 OS=Arabidopsis thaliana GN=PBG1 PE=1 SV=2
comp115245_c0_seq2	0.0140194	-4.7098	Sodium/pyruvate cotransporter BASS2, chloroplastic OS=Arabidopsis thaliana GN=BASS2 PE=2 SV=1
comp128775_c0_seq2	0.0140338	-4.71395	OTU domain-containing protein At3g57810 OS=Arabidopsis thaliana GN=At3g57810 PE=2 SV=1
comp113128_c0_seq26	0.0140481	-4.7181	Zinc finger protein WIP2 OS=Arabidopsis thaliana GN=WIP2 PE=1 SV=1
comp135095_c0_seq1	0.0140625	-4.72225	Zeatin O-xylosyltransferase OS=Phaseolus vulgaris GN=ZOX1 PE=2 SV=1
comp99422_c0_seq2	0.0140768	-4.7264	WAT1-related protein At4g30420 OS=Arabidopsis thaliana GN=At4g30420 PE=3 SV=1
comp83422_c0_seq1	0.0166751	-4.72877	60S ribosomal protein L30 OS=Neurospora crassa (strain ATCC 24698 / 74-OR23-1A / CBS 708.71 / DSM 1257 / FGSC 987) GN=rpl-30 PE=3 SV=1
comp108761_c0_seq2	0.0140912	-4.73055	Uncharacterized mitochondrial protein AtMg00810 OS=Arabidopsis thaliana GN=AtMg00810 PE=4 SV=1
comp111223_c0_seq2	0.0141055	-4.7347	TMV resistance protein N OS=Nicotiana glutinosa GN=N PE=1 SV=1
comp97605_c0_seq1	0.0141199	-4.73885	T-complex protein 1 subunit alpha OS=Arabidopsis thaliana GN=CCT1 PE=1 SV=1
comp54234_c0_seq1	0.0141343	-4.743	S-type anion channel SLAH3 OS=Arabidopsis thaliana GN=SLAH3 PE=1 SV=1
comp5877_c0_seq1	0.0141486	-4.74715	Serine/threonine-protein kinase mos OS=Patiria pectinifera GN=mos PE=1 SV=1
comp16340_c0_seq1	0.014163	-4.7513	Retrovirus-related Pol polyprotein from transposon TNT 1-94 OS=Nicotiana tabacum PE=2 SV=1
comp74725_c0_seq1	0.0141773	-4.75545	Retrovirus-related Pol polyprotein from transposon TNT 1-94 OS=Nicotiana tabacum PE=2 SV=1
comp131598_c0_seq1	0.0166895	-4.75603	Reticuline oxidase-like protein OS=Arabidopsis thaliana GN=At4g20830 PE=1 SV=2
comp98918_c0_seq1	0.0141917	-4.7596	Retrovirus-related Pol polyprotein from transposon TNT 1-94 OS=Nicotiana tabacum PE=2 SV=1
comp79894_c0_seq1	0.014206	-4.76375	Delta-1-pyrroline-5-carboxylate synthase OS=Solanum lycopersicum GN=PRO2 PE=2 SV=1
comp96100_c0_seq1	0.0142204	-4.7679	DNA (cytosine-5)-methyltransferase 1 OS=Arabidopsis thaliana GN=DMT1 PE=1 SV=1
comp49106_c0_seq2	0.0142347	-4.77205	DnaJ protein homolog ANJ1 OS=Atriplex nummularia PE=2 SV=1
comp63433_c0_seq2	0.0142491	-4.7762	Ethylene-responsive transcription factor ERF017 OS=Arabidopsis thaliana GN=ERF017 PE=2 SV=1
comp108994_c0_seq2	0.0142635	-4.78035	EG45-like domain containing protein OS=Citrus jambhiri GN=CjBAp12 PE=1 SV=1
comp119291_c0_seq2	0.0167038	-4.78329	Receptor-like protein kinase FERONIA OS=Arabidopsis thaliana GN=FER PE=1 SV=1
comp93208_c1_seq2	0.0142778	-4.7845	F-box/FBD/LRR-repeat protein At1g13570 OS=Arabidopsis thaliana GN=At1g13570 PE=2 SV=1
comp88837_c0_seq1	0.0142922	-4.78865	F-box protein At5g07610 OS=Arabidopsis thaliana GN=At5g07610 PE=2 SV=1
comp100751_c0_seq1	0.0143065	-4.7928	GATA transcription factor 19 OS=Arabidopsis thaliana GN=GATA19 PE=2 SV=2
comp106352_c0_seq2	0.0143209	-4.79695	F-box/FBD/LRR-repeat protein At1g13570 OS=Arabidopsis thaliana GN=At1g13570 PE=2 SV=1
comp162603_c0_seq1	0.0143352	-4.8011	Glutathione S-transferase kappa 1 OS=Caenorhabditis elegans GN=gstk-1 PE=3 SV=1
comp7429_c0_seq1	0.0143639	-4.8094	Inositol-3-phosphate synthase OS=Candida albicans (strain SC5314 / ATCC MYA-2876) GN=INO1 PE=3 SV=1
comp123221_c0_seq2	0.0167182	-4.81055	Cytochrome P450 93A3 OS=Glycine max GN=CYP93A3 PE=2 SV=1
comp1215_c0_seq1	0.0143783	-4.81355	Kinesin-4 OS=Arabidopsis thaliana GN=ATK4 PE=1 SV=2
comp14600_c0_seq1	0.0143926	-4.8177	Mitochondrial import inner membrane translocase subunit TIM50 OS=Gibberella zeae (strain PH-1 / ATCC MYA-4620 / FGSC 9075 / NRRL 31084) GN=TIM50 PE=3 SV=1
comp137640_c0_seq1	0.014407	-4.82185	Peroxisomal (S)-2-hydroxy-acid oxidase GLO5 OS=Oryza sativa subsp. japonica GN=GLO5 PE=2 SV=1
comp82356_c0_seq1	0.0144214	-4.826	Pentatricopeptide repeat-containing protein At5g16860 OS=Arabidopsis thaliana GN=PCMP-H92 PE=2 SV=1
comp80331_c0_seq1	0.0144357	-4.83015	Pentatricopeptide repeat-containing protein At4g19220, mitochondrial OS=Arabidopsis thaliana GN=PCMP-E2 PE=3 SV=2
comp146807_c0_seq1	0.0144501	-4.8343	Pentatricopeptide repeat-containing protein At1g03540 OS=Arabidopsis thaliana GN=PCMP-E4 PE=2 SV=1
comp133044_c0_seq1	0.0167325	-4.83781	Uncharacterized mitochondrial protein AtMg01250 OS=Arabidopsis thaliana GN=AtMg01250 PE=4 SV=1
comp104373_c0_seq1	0.0144644	-4.83845	Pectinesterase QRT1 OS=Arabidopsis thaliana GN=QRT1 PE=2 SV=1
comp98414_c0_seq1	0.0144788	-4.8426	Mitochondrial pyruvate carrier 1 OS=Arabidopsis thaliana GN=MPC1 PE=3 SV=1
comp96466_c0_seq2	0.0144931	-4.84675	Probable indole-3-acetic acid-amido synthetase GH3.5 OS=Oryza sativa subsp. japonica GN=GH3.5 PE=2 SV=1
comp117826_c1_seq1	0.0145075	-4.8509	Probable 2-oxoglutarate-dependent dioxygenase DIN11 OS=Arabidopsis thaliana GN=DIN11 PE=2 SV=1
comp134997_c0_seq1	0.0145218	-4.85504	Probable protein phosphatase 2C F42G9.1 OS=Caenorhabditis elegans GN=F42G9.1 PE=3 SV=2
comp125737_c0_seq1	0.0145362	-4.85919	Probable serine/threonine-protein kinase At1g18390 OS=Arabidopsis thaliana GN=At1g18390 PE=2 SV=2
comp102388_c0_seq1	0.0145506	-4.86334	Putative pentatricopeptide repeat-containing protein At1g74580 OS=Arabidopsis thaliana GN=At1g74580 PE=3 SV=1
comp113476_c0_seq1	0.0167469	-4.86507	Tetraspanin-10 OS=Arabidopsis thaliana GN=TET10 PE=2 SV=1
comp102912_c0_seq1	0.0145649	-4.86749	Protein AHNAK2 OS=Homo sapiens GN=AHNAK2 PE=1 SV=2
comp133643_c0_seq1	0.0145793	-4.87164	Pro-hevein OS=Hevea brasiliensis GN=HEV1 PE=1 SV=2
comp99461_c0_seq2	0.0145936	-4.87579	Probable xyloglucan endotransglucosylase/hydrolase protein 23 OS=Arabidopsis thaliana GN=XTH23 PE=2 SV=1
comp85594_c0_seq1	0.014608	-4.87994	Putative pentatricopeptide repeat-containing protein At3g49142 OS=Arabidopsis thaliana GN=PCMP-H77 PE=3 SV=1
comp102539_c1_seq1	0.0146223	-4.88409	Receptor-like protein kinase FERONIA OS=Arabidopsis thaliana GN=FER PE=1 SV=1
comp102993_c1_seq1	0.0146367	-4.88824	Retrovirus-related Pol polyprotein from transposon TNT 1-94 OS=Nicotiana tabacum PE=2 SV=1
comp96348_c0_seq1	0.0167613	-4.89233	Pentatricopeptide repeat-containing protein At1g53600, mitochondrial OS=Arabidopsis thaliana GN=PCMP-E63 PE=2 SV=2
comp100499_c1_seq1	0.014651	-4.89239	Heterogeneous nuclear ribonucleoprotein 1 OS=Arabidopsis thaliana GN=RNP1 PE=1 SV=1
comp104209_c0_seq1	0.0146654	-4.89654	Probable WRKY transcription factor 75 OS=Arabidopsis thaliana GN=WRKY75 PE=2 SV=1
comp108042_c0_seq1	0.0146798	-4.90069	U3 small nucleolar RNA-associated protein 6 homolog OS=Mus musculus GN=Utp6 PE=2 SV=1
comp130084_c0_seq2	0.0146941	-4.90484	Beta-fructofuranosidase, insoluble isoenzyme CWINV3 OS=Arabidopsis thaliana GN=CWINV3 PE=1 SV=2
comp73574_c0_seq1	0.00345398	-4.90791	Probable inorganic phosphate transporter 1-12 OS=Oryza sativa subsp. japonica GN=PHT1-12 PE=2 SV=1
comp127945_c1_seq1	0.0147085	-4.90899	WD-40 repeat-containing protein MSI1 OS=Solanum lycopersicum GN=MSI1 PE=2 SV=1
comp162678_c0_seq1	0.0147372	-4.91729	Uncharacterized protein C32A11.02c OS=Schizosaccharomyces pombe (strain 972 / ATCC 24843) GN=SPAC32A11.02c PE=4 SV=1
comp128209_c0_seq2	0.0167756	-4.91959	Laccase-7 OS=Arabidopsis thaliana GN=LAC7 PE=2 SV=1
comp119163_c0_seq15	0.0147515	-4.92144	Uncharacterized oxidoreductase At4g09670 OS=Arabidopsis thaliana GN=At4g09670 PE=1 SV=1
comp123770_c0_seq8	0.0147659	-4.92559	UDP-glycosyltransferase 76C3 OS=Arabidopsis thaliana GN=UGT76C3 PE=3 SV=1
comp109613_c0_seq1	0.0147802	-4.92974	Subtilisin-like protease SBT5.3 OS=Arabidopsis thaliana GN=AIR3 PE=2 SV=1
comp136590_c0_seq1	0.0147946	-4.93389	Serpin-Z10 OS=Arabidopsis thaliana GN=At2g25240 PE=2 SV=1
comp89426_c0_seq2	0.0148089	-4.93804	RNA replicase polyprotein OS=Eggplant mosaic virus PE=3 SV=2
comp33219_c0_seq2	0.0148233	-4.94219	Ribonuclease 3 1 OS=Nostoc sp. (strain PCC 7120 / UTEX 2576) GN=rnc1 PE=3 SV=1
comp104105_c0_seq4	0.0148377	-4.94634	Malonyl-coenzyme A:anthocyanin 3-O-glucoside-6''-O-malonyltransferase OS=Dahlia pinnata GN=3MAT PE=1 SV=1
comp99230_c0_seq2	0.01679	-4.94685	Homogentisate phytyltransferase 1, chloroplastic OS=Arabidopsis thaliana GN=HPT1 PE=1 SV=1
comp116922_c0_seq1	0.014852	-4.95049	Receptor-like serine/threonine-protein kinase At1g78530 OS=Arabidopsis thaliana GN=At1g78530 PE=2 SV=1
comp127436_c0_seq12	0.0148664	-4.95464	UPF0481 protein At3g47200 OS=Arabidopsis thaliana GN=At3g47200 PE=2 SV=1
comp120198_c0_seq2	0.0148807	-4.95879	Protein TIC 55, chloroplastic OS=Pisum sativum GN=TIC55 PE=1 SV=1
comp105696_c0_seq1	0.0148951	-4.96294	Polyadenylate-binding protein RBP47 OS=Nicotiana plumbaginifolia GN=RBP47 PE=1 SV=1
comp111445_c0_seq5	0.0149094	-4.96709	Probable fructose-bisphosphate aldolase 3, chloroplastic OS=Arabidopsis thaliana GN=FBA3 PE=1 SV=1
comp124926_c0_seq1	0.0149238	-4.97124	Wall-associated receptor kinase-like 9 OS=Arabidopsis thaliana GN=WAKL9 PE=2 SV=1
comp45549_c0_seq1	0.0168043	-4.97411	Glyceraldehyde-3-phosphate dehydrogenase OS=Cryptococcus neoformans var. neoformans serotype D (strain JEC21 / ATCC MYA-565) GN=GPD PE=3 SV=1
comp103591_c0_seq2	0.0149381	-4.97539	AP2/ERF and B3 domain-containing transcription repressor TEM1 OS=Arabidopsis thaliana GN=TEM1 PE=1 SV=1
comp120244_c0_seq3	0.0149525	-4.97954	Malate dehydrogenase, chloroplastic OS=Arabidopsis thaliana GN=At3g47520 PE=1 SV=1
comp91029_c0_seq1	0.0149669	-4.98369	Pleiotropic drug resistance protein 1 OS=Nicotiana tabacum GN=PDR1 PE=2 SV=1
comp112119_c0_seq1	0.0149812	-4.98784	Plasma membrane proteolipid 3 OS=Gibberella zeae (strain PH-1 / ATCC MYA-4620 / FGSC 9075 / NRRL 31084) GN=PMP3 PE=3 SV=2
comp90351_c0_seq1	0.0149956	-4.99199	ERBB-3 BINDING PROTEIN 1 OS=Solanum tuberosum GN=EBP1 PE=2 SV=1
comp103121_c0_seq1	0.0150099	-4.99614	Mitochondrial import receptor subunit TOM40-1 OS=Arabidopsis thaliana GN=TOM40-1 PE=1 SV=3
comp118905_c0_seq29	0.0150243	-5.00029	Ethylene-responsive transcription factor ERF098 OS=Arabidopsis thaliana GN=ERF098 PE=1 SV=1
comp106250_c0_seq1	0.0168187	-5.00137	Condensin-2 complex subunit G2 OS=Xenopus laevis GN=ncapg2 PE=1 SV=1
comp33095_c0_seq1	0.0150386	-5.00444	Limonoid UDP-glucosyltransferase OS=Citrus unshiu PE=2 SV=1
comp115440_c0_seq2	0.015053	-5.00859	Ribose-phosphate pyrophosphokinase 2, chloroplastic OS=Arabidopsis thaliana GN=PRS2 PE=2 SV=2
comp128584_c0_seq1	0.0150673	-5.01274	ATPase family AAA domain-containing protein 3 OS=Caenorhabditis elegans GN=atad-3 PE=3 SV=2
comp125301_c0_seq2	0.0150817	-5.01689	Mitochondrial uncoupling protein 1 OS=Arabidopsis thaliana GN=PUMP1 PE=1 SV=1
comp34010_c0_seq1	0.0150961	-5.02104	Probable protein phosphatase 2C 4 OS=Arabidopsis thaliana GN=PLL5 PE=2 SV=1
comp99747_c0_seq1	0.0151104	-5.02518	Importin subunit beta-1 OS=Arabidopsis thaliana GN=KPNB1 PE=1 SV=1
comp114913_c0_seq3	0.016833	-5.02863	BTB/POZ domain-containing protein At1g63850 OS=Arabidopsis thaliana GN=At1g63850 PE=1 SV=1
comp107526_c0_seq3	0.0151248	-5.02933	Glucose-repressible gene protein OS=Neurospora crassa (strain ATCC 24698 / 74-OR23-1A / CBS 708.71 / DSM 1257 / FGSC 987) GN=grg-1 PE=2 SV=1
comp122082_c0_seq1	0.0151391	-5.03348	Bifunctional riboflavin biosynthesis protein RIBA 1, chloroplastic OS=Arabidopsis thaliana GN=RIBA1 PE=1 SV=2
comp98969_c0_seq2	0.0151535	-5.03763	DNA-directed RNA polymerase I subunit RPA2 OS=Ashbya gossypii (strain ATCC 10895 / CBS 109.51 / FGSC 9923 / NRRL Y-1056) GN=RPA2 PE=3 SV=2
comp98587_c0_seq1	0.0151678	-5.04178	Cytochrome b561 domain-containing protein At4g18260 OS=Arabidopsis thaliana GN=At4g18260 PE=2 SV=1
comp122395_c1_seq1	0.0151822	-5.04593	Glycine-rich protein 2 OS=Nicotiana sylvestris GN=GRP-2 PE=2 SV=1
comp113073_c0_seq7	0.0151965	-5.05008	G-type lectin S-receptor-like serine/threonine-protein kinase At4g27290 OS=Arabidopsis thaliana GN=At4g27290 PE=3 SV=4
comp33912_c0_seq1	0.0152109	-5.05423	Synaptotagmin-2 OS=Arabidopsis thaliana GN=SYT2 PE=2 SV=1
comp127821_c0_seq5	0.0168474	-5.05589	Myosin heavy chain kinase C OS=Dictyostelium discoideum GN=mhkC PE=1 SV=1
comp102579_c0_seq1	0.0152252	-5.05838	Reticuline oxidase-like protein OS=Arabidopsis thaliana GN=At4g20830 PE=1 SV=2
comp66825_c0_seq2	0.0152396	-5.06253	Protein STABILIZED1 OS=Arabidopsis thaliana GN=STA1 PE=1 SV=1
comp102850_c1_seq1	0.015254	-5.06668	Protein NUCLEAR FUSION DEFECTIVE 6, chloroplastic/mitochondrial OS=Arabidopsis thaliana GN=NFD6 PE=2 SV=1
comp98992_c0_seq1	0.0152683	-5.07083	Probable methyltransferase PMT2 OS=Arabidopsis thaliana GN=At1g26850 PE=2 SV=2
comp104030_c0_seq1	0.0152827	-5.07498	Pentatricopeptide repeat-containing protein At5g01110 OS=Arabidopsis thaliana GN=At5g01110 PE=2 SV=1
comp103794_c0_seq3	0.015297	-5.07913	Uncharacterized acetyltransferase At3g50280 OS=Arabidopsis thaliana GN=At3g50280 PE=3 SV=1
comp99195_c0_seq1	0.0168617	-5.08315	Probable receptor-like protein kinase At5g59700 OS=Arabidopsis thaliana GN=At5g59700 PE=3 SV=1
comp101921_c0_seq2	0.0153114	-5.08328	Putative ribonuclease H protein At1g65750 OS=Arabidopsis thaliana GN=At1g65750 PE=3 SV=1
comp86607_c0_seq1	0.0153257	-5.08743	Zinc finger protein 4 OS=Arabidopsis thaliana GN=ZFP4 PE=2 SV=2
comp114340_c0_seq1	0.0153401	-5.09158	SKP1-like protein 1B OS=Arabidopsis thaliana GN=SKP1B PE=1 SV=1
comp112804_c0_seq3	0.0153544	-5.09573	ABSCISIC ACID-INSENSITIVE 5-like protein 5 OS=Arabidopsis thaliana GN=ABF2 PE=1 SV=1
comp96265_c0_seq1	0.0153688	-5.09988	Anaphase-promoting complex subunit 2 OS=Arabidopsis thaliana GN=APC2 PE=1 SV=1
comp133958_c0_seq1	0.0153832	-5.10403	Receptor-like protein kinase ANXUR2 OS=Arabidopsis thaliana GN=ANX2 PE=2 SV=1
comp49527_c0_seq1	0.00346834	-5.10791	Peptide deformylase 1A, chloroplastic/mitochondrial OS=Arabidopsis thaliana GN=PDF1A PE=1 SV=3
comp132641_c0_seq1	0.0153975	-5.10818	Pyruvate kinase PKM OS=Homo sapiens GN=PKM PE=1 SV=4
comp120644_c0_seq3	0.0168761	-5.11041	Calcium-dependent protein kinase 1 OS=Arabidopsis thaliana GN=CPK1 PE=1 SV=1
comp125100_c1_seq1	0.0154119	-5.11233	Putative nuclease HARBI1 OS=Homo sapiens GN=HARBI1 PE=1 SV=1
comp74166_c0_seq2	0.0154262	-5.11648	Protein DA1-related 5 OS=Arabidopsis thaliana GN=DAR5 PE=2 SV=2
comp124231_c0_seq1	0.0154406	-5.12063	Probable receptor-like protein kinase At2g23200 OS=Arabidopsis thaliana GN=At2g23200 PE=3 SV=1
comp93246_c0_seq2	0.0154549	-5.12478	Probable LRR receptor-like serine/threonine-protein kinase IRK OS=Arabidopsis thaliana GN=IRK PE=1 SV=1
comp119045_c0_seq1	0.0154693	-5.12893	Probable galacturonosyltransferase 12 OS=Arabidopsis thaliana GN=GAUT12 PE=2 SV=1
comp103665_c0_seq3	0.0154836	-5.13308	Phosphatidylinositol/phosphatidylcholine transfer protein SFH3 OS=Arabidopsis thaliana GN=SFH3 PE=2 SV=1
comp67820_c0_seq1	0.015498	-5.13723	Phosphate carrier protein, mitochondrial OS=Pongo abelii GN=SLC25A3 PE=2 SV=1
comp115049_c0_seq1	0.0168905	-5.13768	F-box/kelch-repeat protein SKIP25 OS=Arabidopsis thaliana GN=SKIP25 PE=1 SV=1
comp100412_c0_seq1	0.0155124	-5.14138	Pentatricopeptide repeat-containing protein At4g39530 OS=Arabidopsis thaliana GN=PCMP-E52 PE=3 SV=1
comp94948_c0_seq1	0.0155267	-5.14553	Naringenin,2-oxoglutarate 3-dioxygenase OS=Dianthus caryophyllus GN=FHT PE=2 SV=1
comp141977_c0_seq1	0.0155411	-5.14968	Homoisocitrate dehydrogenase OS=Schizosaccharomyces pombe (strain 972 / ATCC 24843) GN=lys12 PE=1 SV=1
comp116825_c0_seq2	0.0155554	-5.15383	Geraniol 8-hydroxylase OS=Swertia mussotii GN=CYP76B10 PE=1 SV=1
comp77470_c0_seq1	0.0155698	-5.15798	Disease resistance protein RML1B OS=Arabidopsis thaliana GN=RLM1B PE=2 SV=1
comp101724_c0_seq1	0.0155841	-5.16213	Cysteine-rich repeat secretory protein 15 OS=Arabidopsis thaliana GN=CRRSP15 PE=1 SV=1
comp44976_c0_seq1	0.0169048	-5.16494	Extra-large guanine nucleotide-binding protein 1 OS=Arabidopsis thaliana GN=XLG1 PE=1 SV=2
comp107738_c0_seq1	0.0155985	-5.16628	Cysteine proteinase inhibitor 5 OS=Arabidopsis thaliana GN=CYS5 PE=2 SV=2
comp110024_c0_seq1	0.0156128	-5.17043	Crossover junction endonuclease EME1B OS=Arabidopsis thaliana GN=EME1B PE=1 SV=1
comp100040_c0_seq2	0.0156272	-5.17458	Copia protein OS=Drosophila melanogaster GN=GIP PE=1 SV=3
comp95091_c0_seq1	0.0156415	-5.17873	Copia protein OS=Drosophila melanogaster GN=GIP PE=1 SV=3
comp107446_c0_seq1	0.0156559	-5.18288	BTB/POZ domain-containing protein NPY2 OS=Arabidopsis thaliana GN=NPY2 PE=2 SV=1
comp97924_c0_seq1	0.0156703	-5.18703	BTB/POZ domain-containing protein At2g46260 OS=Arabidopsis thaliana GN=At2g46260 PE=2 SV=2
comp83407_c0_seq3	0.0156846	-5.19118	Abscisic acid and environmental stress-inducible protein OS=Medicago sativa subsp. falcata PE=2 SV=1
comp104204_c1_seq1	0.0169192	-5.1922	Uncharacterized protein At4g15970 OS=Arabidopsis thaliana GN=At4g15970 PE=2 SV=1
comp74280_c0_seq1	0.015699	-5.19532	1-aminocyclopropane-1-carboxylate oxidase homolog 2 OS=Arabidopsis thaliana GN=At1g06640 PE=2 SV=1
comp63019_c0_seq1	0.0157133	-5.19947	Mitochondrial thiamine pyrophosphate carrier 1 OS=Coccidioides immitis (strain RS) GN=TPC1 PE=3 SV=1
comp119787_c0_seq2	0.0157277	-5.20362	Uncharacterized protein At2g39795, mitochondrial OS=Arabidopsis thaliana GN=At2g39795 PE=2 SV=1
comp112353_c0_seq4	0.015742	-5.20777	Light-regulated protein OS=Oryza sativa subsp. japonica GN=LIR1 PE=2 SV=1
comp123662_c0_seq2	0.0157564	-5.21192	UPF0553 protein OS=Dictyostelium discoideum GN=DDB_G0288723 PE=3 SV=1
comp113539_c1_seq2	0.0157707	-5.21607	Flavonoid 3'-monooxygenase OS=Petunia hybrida GN=CYP75B2 PE=2 SV=1
comp131330_c0_seq1	0.0169335	-5.21946	G-type lectin S-receptor-like serine/threonine-protein kinase At4g27290 OS=Arabidopsis thaliana GN=At4g27290 PE=3 SV=4
comp120331_c0_seq2	0.0157851	-5.22022	Serine incorporator 3 OS=Homo sapiens GN=SERINC3 PE=2 SV=2
comp36387_c0_seq1	0.0157995	-5.22437	F-box-like/WD repeat-containing protein TBL1X OS=Mus musculus GN=Tbl1x PE=1 SV=2
comp125953_c0_seq3	0.0158138	-5.22852	Retrovirus-related Pol polyprotein from transposon TNT 1-94 OS=Nicotiana tabacum PE=2 SV=1
comp143937_c0_seq1	0.0158282	-5.23267	Eukaryotic translation initiation factor 2 subunit beta OS=Triticum aestivum PE=1 SV=1
comp91235_c0_seq1	0.0158425	-5.23682	Putative methylesterase 11, chloroplastic OS=Arabidopsis thaliana GN=MES11 PE=2 SV=1
comp117113_c0_seq17	0.0158569	-5.24097	E3 ubiquitin-protein ligase RNF168 OS=Danio rerio GN=rnf168 PE=2 SV=1
comp121093_c0_seq1	0.0158712	-5.24512	Probable LRR receptor-like serine/threonine-protein kinase At3g47570 OS=Arabidopsis thaliana GN=At3g47570 PE=2 SV=1
comp112964_c1_seq1	0.0169479	-5.24672	Probable CCR4-associated factor 1 homolog 11 OS=Arabidopsis thaliana GN=CAF1-11 PE=2 SV=1
comp23423_c0_seq1	0.0158856	-5.24927	Cytochrome P450 71A2 OS=Solanum melongena GN=CYP71A2 PE=2 SV=1
comp96554_c0_seq1	0.0158999	-5.25342	Probable carboxylesterase 1 OS=Arabidopsis thaliana GN=CXE1 PE=2 SV=1
comp65946_c0_seq1	0.0159143	-5.25757	Copia protein OS=Drosophila melanogaster GN=GIP PE=1 SV=3
comp116951_c0_seq1	0.0159287	-5.26172	Rhodanese-like domain-containing protein 19, mitochondrial OS=Arabidopsis thaliana GN=STR19 PE=2 SV=1
comp136242_c0_seq1	0.015943	-5.26587	Calcium-transporting ATPase 2 OS=Schizosaccharomyces pombe (strain 972 / ATCC 24843) GN=pmc1 PE=3 SV=1
comp116275_c0_seq1	0.0159574	-5.27002	LysM domain-containing GPI-anchored protein 2 OS=Arabidopsis thaliana GN=LYM2 PE=1 SV=1
comp124705_c1_seq2	0.0169622	-5.27398	Probable receptor-like protein kinase At5g47070 OS=Arabidopsis thaliana GN=At5g47070 PE=1 SV=1
comp124119_c0_seq6	0.0159717	-5.27417	Auxin response factor 19 OS=Arabidopsis thaliana GN=ARF19 PE=1 SV=2
comp118647_c0_seq3	0.0159861	-5.27832	rRNA methyltransferase 1, mitochondrial OS=Dictyostelium discoideum GN=mrm1 PE=3 SV=1
comp108311_c1_seq2	0.0160004	-5.28247	40S ribosomal protein S11 OS=Glycine max GN=RPS11 PE=2 SV=2
comp109552_c0_seq16	0.0160148	-5.28662	G-patch domain-containing protein C1486.03 OS=Schizosaccharomyces pombe (strain 972 / ATCC 24843) GN=SPAC1486.03c PE=3 SV=1
comp116259_c0_seq31	0.0160291	-5.29077	Serine/threonine-protein kinase SAPK3 OS=Oryza sativa subsp. japonica GN=SAPK3 PE=1 SV=1
comp116564_c0_seq12	0.0160435	-5.29492	14-3-3-like protein OS=Helianthus annuus PE=2 SV=1
comp128631_c0_seq1	0.0160579	-5.29907	Dehydration-responsive element-binding protein 2A OS=Arabidopsis thaliana GN=DREB2A PE=1 SV=1
comp116605_c0_seq2	0.0169766	-5.30124	Protein NRT1/ PTR FAMILY 2.7 OS=Arabidopsis thaliana GN=NPF2.7 PE=1 SV=1
comp88031_c0_seq1	0.0160722	-5.30322	Wall-associated receptor kinase-like 20 OS=Arabidopsis thaliana GN=WAKL20 PE=2 SV=1
comp65975_c0_seq1	0.0160866	-5.30737	Transcription factor bHLH130 OS=Arabidopsis thaliana GN=BHLH130 PE=1 SV=1
comp80528_c0_seq1	0.00348269	-5.30791	Cytochrome c OS=Stellaria longipes PE=3 SV=1
comp106325_c0_seq1	0.0161009	-5.31152	Universal stress protein MJ0531 OS=Methanocaldococcus jannaschii (strain ATCC 43067 / DSM 2661 / JAL-1 / JCM 10045 / NBRC 100440) GN=MJ0531 PE=3 SV=1
comp127965_c0_seq31	0.0161153	-5.31567	Phosphatidate phosphatase PPAPDC1B OS=Homo sapiens GN=PPAPDC1B PE=1 SV=2
comp90501_c0_seq1	0.0161296	-5.31982	Nitrogen regulatory protein NUT1 OS=Magnaporthe oryzae (strain 70-15 / ATCC MYA-4617 / FGSC 8958) GN=NUT1 PE=3 SV=1
comp105966_c0_seq1	0.016144	-5.32397	NF-X1-type zinc finger protein NFXL1 OS=Arabidopsis thaliana GN=NFXL1 PE=2 SV=1
comp61884_c0_seq3	0.0161583	-5.32812	Importin subunit beta-3 OS=Schizosaccharomyces pombe (strain 972 / ATCC 24843) GN=sal3 PE=3 SV=1
comp128205_c0_seq1	0.0169909	-5.3285	Histone H2B.1 OS=Arabidopsis thaliana GN=At1g07790 PE=1 SV=3
comp99154_c0_seq2	0.0161727	-5.33227	Cytochrome P450 734A1 OS=Arabidopsis thaliana GN=CYP734A1 PE=2 SV=1
comp109837_c0_seq7	0.016187	-5.33642	Structural maintenance of chromosomes protein 1 OS=Arabidopsis thaliana GN=SMC1 PE=2 SV=2
comp99151_c0_seq2	0.0170053	-5.35576	Protein trichome birefringence-like 41 OS=Arabidopsis thaliana GN=TBL41 PE=2 SV=1
comp110678_c0_seq11	0.0170196	-5.38302	Putative calcium-transporting ATPase 13, plasma membrane-type OS=Arabidopsis thaliana GN=ACA13 PE=3 SV=1
comp104687_c0_seq1	0.017034	-5.41028	Probable glucuronoxylan glucuronosyltransferase IRX7 OS=Arabidopsis thaliana GN=IRX7 PE=2 SV=1
comp102207_c0_seq1	0.0170484	-5.43754	High affinity sulfate transporter 2 OS=Stylosanthes hamata GN=ST2 PE=2 SV=1
comp115646_c0_seq1	0.0170627	-5.4648	Peroxidase 27 OS=Arabidopsis thaliana GN=PER27 PE=1 SV=1
comp123453_c0_seq2	0.0170771	-5.49206	Ethylene-responsive transcription factor ERF114 OS=Arabidopsis thaliana GN=ERF114 PE=1 SV=1
comp95856_c0_seq5	0.00349705	-5.50791	Callose synthase 1 OS=Arabidopsis thaliana GN=CALS1 PE=1 SV=2
comp42400_c0_seq1	0.0170914	-5.51932	Polyvinylalcohol dehydrogenase OS=Pseudomonas sp. GN=pvaA PE=1 SV=1
comp109412_c0_seq4	0.0171058	-5.54658	Probable receptor-like protein kinase At5g47070 OS=Arabidopsis thaliana GN=At5g47070 PE=1 SV=1
comp122519_c0_seq5	0.0171201	-5.57384	Myb-related protein Zm1 OS=Zea mays PE=2 SV=1
comp144507_c0_seq1	0.0171345	-5.6011	Vacuolar protein sorting-associated protein 13 OS=Saccharomyces cerevisiae (strain ATCC 204508 / S288c) GN=VPS13 PE=1 SV=1
comp65348_c0_seq1	0.0171488	-5.62836	Uncharacterized protein At1g24485 OS=Arabidopsis thaliana GN=RWK1 PE=2 SV=2
comp97568_c0_seq1	0.0171632	-5.65562	Protein SLOW WALKER 1 OS=Arabidopsis thaliana GN=SWA1 PE=2 SV=1
comp100497_c0_seq1	0.0171776	-5.68288	Pentatricopeptide repeat-containing protein At1g71420 OS=Arabidopsis thaliana GN=PCMP-H70 PE=2 SV=1
comp104052_c0_seq1	0.0035114	-5.70791	40S ribosomal protein S7 OS=Neurospora crassa (strain ATCC 24698 / 74-OR23-1A / CBS 708.71 / DSM 1257 / FGSC 987) GN=crp-15 PE=3 SV=2
comp111621_c0_seq11	0.0171919	-5.71014	Oligoribonuclease OS=Arabidopsis thaliana GN=At2g26970 PE=2 SV=2
comp120932_c2_seq1	0.0172063	-5.7374	G-type lectin S-receptor-like serine/threonine-protein kinase At4g27290 OS=Arabidopsis thaliana GN=At4g27290 PE=3 SV=4
comp106754_c0_seq1	0.0172206	-5.76466	F-box/LRR-repeat protein 2 OS=Mus musculus GN=Fbxl2 PE=1 SV=1
comp95697_c0_seq2	0.017235	-5.79192	Uncharacterized protein C32A11.02c OS=Schizosaccharomyces pombe (strain 972 / ATCC 24843) GN=SPAC32A11.02c PE=4 SV=1
comp97512_c0_seq2	0.0172493	-5.81918	CBL-interacting serine/threonine-protein kinase 25 OS=Arabidopsis thaliana GN=CIPK25 PE=2 SV=1
comp111911_c0_seq1	0.0172637	-5.84644	Protein argonaute 12 OS=Oryza sativa subsp. japonica GN=AGO12 PE=2 SV=2
comp58341_c0_seq1	0.017278	-5.8737	Polyadenylate-binding protein RBP47B' OS=Arabidopsis thaliana GN=RBP47B' PE=2 SV=1
comp123831_c1_seq6	0.0172924	-5.90096	F-box protein At5g06550 OS=Arabidopsis thaliana GN=At5g06550 PE=2 SV=1
comp101010_c0_seq2	0.00352576	-5.90791	40S ribosomal protein S23 OS=Neosartorya fumigata (strain ATCC MYA-4609 / Af293 / CBS 101355 / FGSC A1100) GN=rps23 PE=2 SV=1
comp120525_c0_seq7	0.0173068	-5.92822	Plastidic glucose transporter 4 OS=Arabidopsis thaliana GN=At5g16150 PE=1 SV=2
comp114046_c0_seq8	0.0173211	-5.95548	Laccase-11 OS=Arabidopsis thaliana GN=LAC11 PE=2 SV=1
comp99120_c0_seq1	0.0173355	-5.98274	Glycine-rich RNA-binding protein 4, mitochondrial OS=Arabidopsis thaliana GN=RBG4 PE=2 SV=1
comp127824_c1_seq4	0.0173498	-6.01	Chlorophyll a-b binding protein 1B-21, chloroplastic OS=Hordeum vulgare GN=LHC Ib-21 PE=1 SV=1
comp106606_c1_seq1	0.0173642	-6.03727	Cytochrome P450 93A3 OS=Glycine max GN=CYP93A3 PE=2 SV=1
comp105939_c1_seq1	0.0173785	-6.06453	tRNA(His) guanylyltransferase 1 OS=Arabidopsis thaliana GN=THG1 PE=1 SV=1
comp12761_c0_seq1	0.0173929	-6.09179	UDP-glycosyltransferase 73C7 OS=Arabidopsis thaliana GN=UGT73C7 PE=2 SV=1
comp94422_c0_seq2	0.00354011	-6.10791	Protein GLUTAMINE DUMPER 2 OS=Arabidopsis thaliana GN=GDU2 PE=2 SV=1
comp99458_c0_seq3	0.0174072	-6.11905	Transmembrane protein 45B OS=Bos taurus GN=TMEM45B PE=2 SV=1
comp34094_c0_seq1	0.0174216	-6.14631	TMV resistance protein N OS=Nicotiana glutinosa GN=N PE=1 SV=1
comp152170_c0_seq1	0.017436	-6.17357	Structural maintenance of chromosomes protein 4 OS=Arabidopsis thaliana GN=SMC4 PE=1 SV=1
comp93729_c0_seq1	0.0174503	-6.20083	RING-H2 finger protein ATL56 OS=Arabidopsis thaliana GN=ATL56 PE=2 SV=1
comp108475_c0_seq8	0.0174647	-6.22809	Retrovirus-related Pol polyprotein from transposon TNT 1-94 OS=Nicotiana tabacum PE=2 SV=1
comp47505_c0_seq1	0.017479	-6.25535	Retrovirus-related Pol polyprotein from transposon TNT 1-94 OS=Nicotiana tabacum PE=2 SV=1
comp117774_c0_seq1	0.0174934	-6.28261	Receptor-like serine/threonine-protein kinase SD1-8 OS=Arabidopsis thaliana GN=SD18 PE=1 SV=1
comp113371_c1_seq6	0.00355447	-6.30791	Nascent polypeptide-associated complex subunit beta OS=Gibberella zeae (strain PH-1 / ATCC MYA-4620 / FGSC 9075 / NRRL 31084) GN=EGD1 PE=3 SV=2
comp116551_c1_seq1	0.0175077	-6.30987	Putative pentatricopeptide repeat-containing protein At3g23330 OS=Arabidopsis thaliana GN=PCMP-H32 PE=3 SV=1
comp112004_c3_seq1	0.0175221	-6.33713	Protein ROOT PRIMORDIUM DEFECTIVE 1 OS=Arabidopsis thaliana GN=RPD1 PE=1 SV=1
comp95597_c0_seq1	0.0175364	-6.36439	Probable mediator of RNA polymerase II transcription subunit 37c OS=Arabidopsis thaliana GN=MED37C PE=1 SV=1
comp68526_c0_seq1	0.0175508	-6.39165	Probable cyclic nucleotide-gated ion channel 20, chloroplastic OS=Arabidopsis thaliana GN=CNGC20 PE=2 SV=1
comp101532_c0_seq1	0.0175651	-6.41891	Poly(ADP-ribose) glycohydrolase 1 OS=Arabidopsis thaliana GN=PARG1 PE=1 SV=2
comp95784_c0_seq1	0.0175795	-6.44617	Pentatricopeptide repeat-containing protein At1g77360, mitochondrial OS=Arabidopsis thaliana GN=At1g77360 PE=2 SV=2
comp103664_c0_seq1	0.0175939	-6.47343	Pentatricopeptide repeat-containing protein At1g28690, mitochondrial OS=Arabidopsis thaliana GN=PCMP-E34 PE=2 SV=2
comp101503_c0_seq29	0.0176082	-6.50069	Omega-6 fatty acid desaturase, endoplasmic reticulum isozyme 2 OS=Glycine max GN=FAD2-2 PE=2 SV=1
comp132442_c0_seq1	0.0176226	-6.52795	NADH dehydrogenase [ubiquinone] 1 alpha subcomplex subunit 13 OS=Bos taurus GN=NDUFA13 PE=1 SV=3
comp95802_c0_seq3	0.0176369	-6.55521	HLA class I histocompatibility antigen, A-68 alpha chain OS=Homo sapiens GN=HLA-A PE=1 SV=4
comp134448_c0_seq1	0.0176513	-6.58247	Heat stress transcription factor A-2c OS=Oryza sativa subsp. japonica GN=HSFA2C PE=1 SV=2
comp104885_c0_seq1	0.0176656	-6.60973	Heat shock cognate 70 kDa protein 2 OS=Solanum lycopersicum GN=HSC-2 PE=2 SV=1
comp158127_c0_seq1	0.01768	-6.63699	GDP-L-galactose phosphorylase 1 OS=Arabidopsis thaliana GN=VTC2 PE=1 SV=1
comp77620_c0_seq1	0.0176943	-6.66425	GATA zinc finger domain-containing protein 11 OS=Dictyostelium discoideum GN=gtaK PE=2 SV=1
comp26644_c0_seq1	0.0177087	-6.69151	Galactose-1-phosphate uridylyltransferase OS=Kluyveromyces lactis (strain ATCC 8585) GN=GAL7 PE=3 SV=2
comp122029_c1_seq4	0.0177231	-6.71877	Cytochrome P450 81E8 OS=Medicago truncatula GN=CYP81E8 PE=2 SV=1
comp107913_c0_seq1	0.0177374	-6.74603	Cytochrome P450 704B1 OS=Arabidopsis thaliana GN=CYP704B1 PE=2 SV=1
comp82297_c0_seq1	0.0177518	-6.77329	Proteinase inhibitor OS=Linum usitatissimum PE=1 SV=1
comp120743_c0_seq2	0.0177661	-6.80055	Repressor of RNA polymerase III transcription MAF1 homolog OS=Xenopus laevis GN=maf1 PE=2 SV=1
comp109751_c0_seq1	0.0177805	-6.82781	(S)-N-methylcoclaurine 3'-hydroxylase isozyme 1 (Fragment) OS=Eschscholzia californica GN=CYP80B1 PE=2 SV=1
comp123688_c1_seq5	0.0177948	-6.85507	Germacrene A synthase short form OS=Cichorium intybus PE=1 SV=1
comp126750_c0_seq1	0.0178092	-6.88233	V-type proton ATPase subunit a1 OS=Arabidopsis thaliana GN=VHA-a1 PE=2 SV=1
comp119363_c0_seq1	0.0178235	-6.9096	Syntaxin-related protein KNOLLE OS=Arabidopsis thaliana GN=KN PE=1 SV=1
comp85905_c0_seq1	0.0178523	-6.96412	3,9-dihydroxypterocarpan 6A-monooxygenase OS=Glycine max GN=CYP93A1 PE=1 SV=1
comp125203_c0_seq1	0.0178666	-6.99138	U-box domain-containing protein 4 OS=Arabidopsis thaliana GN=PUB4 PE=1 SV=3
comp114889_c0_seq1	0.017881	-7.01864	Pyrophosphate-energized vacuolar membrane proton pump 1 OS=Arabidopsis thaliana GN=AVP1 PE=1 SV=1
comp128215_c0_seq2	0.0178953	-7.0459	F-box protein At3g07870 OS=Arabidopsis thaliana GN=At3g07870 PE=2 SV=1
comp88938_c0_seq1	0.0179097	-7.07316	Probable anion transporter 3, chloroplastic OS=Arabidopsis thaliana GN=ANTR3 PE=2 SV=2
comp97492_c0_seq2	0.017924	-7.10042	Zinc finger protein VAR3, chloroplastic OS=Arabidopsis thaliana GN=VAR3 PE=1 SV=2
comp99788_c0_seq2	0.0179384	-7.12768	Mitogen-activated protein kinase 7 OS=Arabidopsis thaliana GN=MPK7 PE=1 SV=2
comp111464_c1_seq1	0.0179527	-7.15494	Subtilisin-like protease SBT1.7 OS=Arabidopsis thaliana GN=SBT1.7 PE=1 SV=1
comp113240_c1_seq1	0.0179671	-7.1822	Calmodulin-3 OS=Oryza sativa subsp. japonica GN=CAM3 PE=3 SV=1
comp111404_c0_seq7	0.0179814	-7.20946	Probable CCR4-associated factor 1 homolog 11 OS=Arabidopsis thaliana GN=CAF1-11 PE=2 SV=1
comp94264_c0_seq1	0.0179958	-7.23672	Pleiotropic drug resistance protein 1 OS=Nicotiana tabacum GN=PDR1 PE=2 SV=1
comp52631_c0_seq2	0.0180102	-7.26398	Heterogeneous nuclear ribonucleoprotein A1 OS=Homo sapiens GN=HNRNPA1 PE=1 SV=5
comp102585_c0_seq2	0.0180245	-7.29124	G-type lectin S-receptor-like serine/threonine-protein kinase At4g27290 OS=Arabidopsis thaliana GN=At4g27290 PE=3 SV=4
comp94203_c0_seq1	0.0180389	-7.3185	F-box protein At4g00893 OS=Arabidopsis thaliana GN=At4g00893 PE=2 SV=1
comp101361_c0_seq2	0.0180532	-7.34576	Wall-associated receptor kinase-like 2 OS=Arabidopsis thaliana GN=WAKL2 PE=2 SV=1
comp114634_c1_seq11	0.0180676	-7.37302	Putative germin-like protein 2-1 OS=Oryza sativa subsp. japonica GN=Os02g0491600 PE=3 SV=1
comp115845_c0_seq2	0.0180819	-7.40028	Protein BRASSINOSTEROID INSENSITIVE 1 OS=Arabidopsis thaliana GN=BRI1 PE=1 SV=1
comp33973_c0_seq1	0.0180963	-7.42754	Probable L-type lectin-domain containing receptor kinase S.7 OS=Arabidopsis thaliana GN=LECRKS7 PE=2 SV=1
comp61639_c0_seq1	0.0181106	-7.4548	Kelch-like protein 10 OS=Rattus norvegicus GN=Klhl10 PE=1 SV=1
comp1520_c0_seq1	0.018125	-7.48206	Death ligand signal enhancer OS=Homo sapiens GN=KIAA0141 PE=1 SV=3
comp106685_c0_seq8	0.0181394	-7.50932	Probable leucine-rich repeat receptor-like protein kinase IMK3 OS=Arabidopsis thaliana GN=IMK3 PE=1 SV=1
comp106322_c0_seq1	0.0181537	-7.53658	Cytidine deaminase 1 OS=Arabidopsis thaliana GN=CDA1 PE=1 SV=1
comp101047_c0_seq5	0.0181681	-7.56384	Delta(12) fatty acid dehydrogenase OS=Crepis alpina PE=2 SV=2
comp118088_c0_seq1	0.0181824	-7.5911	Costunolide synthase OS=Cichorium intybus GN=CYP71BL3 PE=1 SV=1
comp120436_c0_seq1	0.0181968	-7.61836	NAC domain-containing protein 83 OS=Arabidopsis thaliana GN=NAC083 PE=1 SV=1
comp120845_c0_seq1	0.0182111	-7.64562	Protein kinase 2B, chloroplastic OS=Arabidopsis thaliana GN=APK2B PE=2 SV=1
comp110189_c0_seq1	0.0182255	-7.67288	Disease resistance response protein 206 OS=Pisum sativum GN=PI206 PE=1 SV=2
comp122938_c0_seq3	0.0182398	-7.70014	mRNA cap guanine-N7 methyltransferase 1 OS=Arabidopsis thaliana GN=At3g20650 PE=2 SV=1
comp105866_c0_seq1	0.0182542	-7.7274	NAC domain-containing protein 73 OS=Arabidopsis thaliana GN=NAC073 PE=2 SV=1
comp97362_c0_seq1	0.0182686	-7.75466	28 kDa ribonucleoprotein, chloroplastic OS=Nicotiana sylvestris PE=1 SV=1
comp109924_c1_seq11	0.0182829	-7.78193	Glucan endo-1,3-beta-glucosidase 11 OS=Arabidopsis thaliana GN=At1g32860 PE=1 SV=1
comp112931_c0_seq1	0.0182973	-7.80919	Calcium uniporter protein 2, mitochondrial OS=Arabidopsis thaliana GN=At2g23790 PE=2 SV=1
comp128901_c0_seq2	0.0183116	-7.83645	Adenylate kinase 1, chloroplastic OS=Arabidopsis thaliana GN=ADK PE=2 SV=1
comp93359_c0_seq2	0.018326	-7.86371	G-type lectin S-receptor-like serine/threonine-protein kinase B120 OS=Arabidopsis thaliana GN=B120 PE=2 SV=1
comp80706_c0_seq1	0.0183403	-7.89097	Phosphoenolpyruvate carboxylase 1 OS=Flaveria trinervia GN=PPCB PE=1 SV=1
comp116937_c0_seq1	0.0183547	-7.91823	Arginine--tRNA ligase, chloroplastic/mitochondrial OS=Arabidopsis thaliana GN=EMB1027 PE=3 SV=1
comp132807_c0_seq1	0.018369	-7.94549	Probable eukaryotic translation initiation factor 5 OS=Schizosaccharomyces pombe (strain 972 / ATCC 24843) GN=tif5 PE=3 SV=1
comp120155_c0_seq2	0.0183834	-7.97275	Peroxidase 16 OS=Arabidopsis thaliana GN=PER16 PE=1 SV=2
comp122813_c0_seq1	0.0184121	-8.02727	Abscisic acid receptor PYL4 OS=Arabidopsis thaliana GN=PYL4 PE=1 SV=1
comp116588_c1_seq2	0.0184265	-8.05453	ATP-dependent zinc metalloprotease FtsH OS=Thermobaculum terrenum (strain ATCC BAA-798 / YNP1) GN=ftsH PE=3 SV=1
comp125276_c0_seq2	0.0184408	-8.08179	protein SLOW GREEN 1, chloroplastic OS=Arabidopsis thaliana GN=SG1 PE=1 SV=1
comp113663_c0_seq3	0.0184552	-8.10905	Protein HOTHEAD OS=Arabidopsis thaliana GN=HTH PE=1 SV=1
comp115331_c0_seq1	0.0184695	-8.13631	Geraniol 8-hydroxylase OS=Swertia mussotii GN=CYP76B10 PE=1 SV=1
comp103993_c0_seq24	0.0184839	-8.16357	Probable galactinol--sucrose galactosyltransferase 1 OS=Arabidopsis thaliana GN=RFS1 PE=2 SV=1
comp129195_c0_seq1	0.0184982	-8.19083	Serine carboxypeptidase-like 18 OS=Arabidopsis thaliana GN=SCPL18 PE=2 SV=2
comp128546_c0_seq5	0.0185126	-8.21809	F-box protein PP2-B15 OS=Arabidopsis thaliana GN=PP2B15 PE=2 SV=2
comp117898_c0_seq1	0.0185269	-8.24535	LON peptidase N-terminal domain and RING finger protein 1 OS=Homo sapiens GN=LONRF1 PE=1 SV=2
comp119745_c0_seq1	0.0185413	-8.27261	Mitochondrial adenine nucleotide transporter ADNT1 OS=Arabidopsis thaliana GN=ADNT1 PE=2 SV=1
comp120794_c0_seq9	0.0185557	-8.29987	Protein yippee-like OS=Solanum tuberosum PE=2 SV=1
comp97473_c0_seq1	0.01857	-8.32713	B3 domain-containing protein Os06g0194400 OS=Oryza sativa subsp. japonica GN=Os06g0194400 PE=2 SV=1
comp118693_c0_seq1	0.0185844	-8.35439	Condensin complex subunit 2 OS=Arabidopsis thaliana GN=CAPH PE=1 SV=1
comp104297_c1_seq1	0.0185987	-8.38165	Pyrophosphate--fructose 6-phosphate 1-phosphotransferase subunit alpha OS=Ricinus communis GN=PFP-ALPHA PE=3 SV=1
comp99510_c0_seq3	0.0186131	-8.40891	Histone deacetylase HDT3 OS=Arabidopsis thaliana GN=HDT3 PE=1 SV=2
comp120056_c0_seq1	0.0186274	-8.43617	Malate dehydrogenase, chloroplastic OS=Arabidopsis thaliana GN=At3g47520 PE=1 SV=1
comp126238_c0_seq1	0.0186418	-8.46343	Cytochrome c-type biogenesis protein CcmE OS=Nitrosomonas europaea (strain ATCC 19718 / NBRC 14298) GN=ccmE PE=3 SV=1
comp120151_c0_seq3	0.0186561	-8.49069	G-type lectin S-receptor-like serine/threonine-protein kinase At4g27290 OS=Arabidopsis thaliana GN=At4g27290 PE=3 SV=4
comp106777_c0_seq7	0.0186705	-8.51795	Exocyst complex component EXO70B1 OS=Arabidopsis thaliana GN=EXO70B1 PE=1 SV=1
comp125177_c0_seq1	0.0186849	-8.54521	Adenylate isopentenyltransferase 3, chloroplastic OS=Arabidopsis thaliana GN=IPT3 PE=1 SV=1
comp129069_c0_seq3	0.0186992	-8.57247	Uncharacterized protein Mb2734 OS=Mycobacterium bovis (strain ATCC BAA-935 / AF2122/97) GN=Mb2734 PE=3 SV=1
comp128916_c0_seq13	0.0187136	-8.59973	Zinc finger CCCH domain-containing protein 49 OS=Arabidopsis thaliana GN=At4g29190 PE=2 SV=1
comp105818_c0_seq1	0.0187279	-8.62699	Retrovirus-related Pol polyprotein from transposon TNT 1-94 OS=Nicotiana tabacum PE=2 SV=1
comp118730_c0_seq2	0.0187423	-8.65426	Cytochrome P450 93A2 OS=Glycine max GN=CYP93A2 PE=2 SV=1
comp59580_c0_seq1	0.0187566	-8.68152	SNARE-interacting protein KEULE OS=Arabidopsis thaliana GN=KEU PE=1 SV=2
comp107608_c0_seq3	0.018771	-8.70878	Retrovirus-related Pol polyprotein from transposon TNT 1-94 OS=Nicotiana tabacum PE=2 SV=1
comp112696_c0_seq3	0.0187853	-8.73604	Coatomer subunit delta OS=Arabidopsis thaliana GN=At5g05010 PE=1 SV=2
comp106234_c0_seq2	0.0187997	-8.7633	NAC transcription factor 29 OS=Arabidopsis thaliana GN=NAC029 PE=2 SV=1
comp111245_c0_seq2	0.0188284	-8.81782	Lysine histidine transporter-like 8 OS=Arabidopsis thaliana GN=AATL1 PE=1 SV=1
comp116480_c0_seq1	0.0188428	-8.84508	Alpha carbonic anhydrase 7 OS=Arabidopsis thaliana GN=ACA7 PE=2 SV=1
comp118361_c0_seq3	0.0188571	-8.87234	Increased DNA methylation 1 OS=Arabidopsis thaliana GN=IDM1 PE=1 SV=1
comp130611_c0_seq3	0.0188715	-8.8996	Probable inactive poly [ADP-ribose] polymerase SRO5 OS=Arabidopsis thaliana GN=SRO5 PE=1 SV=1
comp81112_c0_seq1	0.0191442	-8.92686	Two-component response regulator ORR22 OS=Oryza sativa subsp. indica GN=RR22 PE=3 SV=1
comp122052_c0_seq17	0.0191586	-8.95412	F-box/kelch-repeat protein SKIP11 OS=Arabidopsis thaliana GN=SKIP11 PE=1 SV=2
comp112378_c0_seq3	0.0191729	-8.98138	F-box/LRR-repeat protein 25 OS=Arabidopsis thaliana GN=FBL25 PE=2 SV=1
comp101520_c0_seq1	0.0191873	-9.00864	Protein LURP-one-related 6 OS=Arabidopsis thaliana GN=At2g05910 PE=2 SV=1
comp96349_c0_seq1	0.0192016	-9.0359	NADPH--cytochrome P450 reductase OS=Catharanthus roseus GN=CPR PE=2 SV=1
comp114821_c0_seq2	0.019216	-9.06316	Probable cutinase 1 OS=Aspergillus flavus (strain ATCC 200026 / FGSC A1120 / NRRL 3357 / JCM 12722 / SRRC 167) GN=AFLA_039350 PE=3 SV=1
comp123951_c0_seq1	0.0192304	-9.09042	Mitogen-activated protein kinase kinase kinase A OS=Dictyostelium discoideum GN=mkkA PE=1 SV=2
comp124858_c0_seq1	0.0192447	-9.11768	Zinc finger CCCH domain-containing protein 3 OS=Arabidopsis thaliana GN=At1g04990 PE=2 SV=1
comp133099_c0_seq1	0.0192591	-9.14494	Cysteine-rich receptor-like protein kinase 10 OS=Arabidopsis thaliana GN=CRK10 PE=1 SV=3
comp107369_c0_seq2	0.0400597	-9.16383	MORC family CW-type zinc finger protein 3 OS=Homo sapiens GN=MORC3 PE=1 SV=3
comp122324_c0_seq16	0.0192734	-9.1722	UDP-glucuronate 4-epimerase 1 OS=Arabidopsis thaliana GN=GAE1 PE=1 SV=1
comp128167_c0_seq1	0.0192878	-9.19946	G-type lectin S-receptor-like serine/threonine-protein kinase SD1-1 OS=Arabidopsis thaliana GN=SD11 PE=1 SV=1
comp131467_c0_seq1	0.0193021	-9.22672	Ethylene-responsive transcription factor 13 OS=Arabidopsis thaliana GN=ERF13 PE=2 SV=2
comp114154_c0_seq1	0.0400454	-9.23623	Probable methionine--tRNA ligase OS=Oryza sativa subsp. japonica GN=Os06g0508700 PE=2 SV=2
comp123949_c0_seq2	0.0193165	-9.25398	2-hydroxy-6-oxononadienedioate/2-hydroxy-6-oxononatrienedioate hydrolase 1 OS=Pseudomonas putida GN=mhpC1 PE=3 SV=2
comp117739_c0_seq2	0.0193308	-9.28124	Glyceraldehyde-3-phosphate dehydrogenase, cytosolic OS=Magnolia liliiflora GN=GAPC PE=2 SV=1
comp124062_c0_seq1	0.0193452	-9.3085	NAC domain-containing protein 72 OS=Arabidopsis thaliana GN=NAC072 PE=2 SV=1
comp128461_c1_seq1	0.040031	-9.30864	Non-functional NADPH-dependent codeinone reductase 2 OS=Papaver somniferum GN=COR2 PE=1 SV=1
comp118429_c0_seq3	0.0196036	-9.33576	ABC transporter C family member 14 OS=Arabidopsis thaliana GN=ABCC14 PE=1 SV=1
comp100885_c0_seq2	0.0196179	-9.36302	Uncharacterized membrane protein At1g06890 OS=Arabidopsis thaliana GN=At1g06890 PE=1 SV=1
comp98106_c0_seq2	0.0400167	-9.38105	7-deoxyloganetin glucosyltransferase OS=Gardenia jasminoides GN=UGT85A24 PE=1 SV=1
comp121963_c1_seq1	0.0196323	-9.39028	FKBP12-associated protein 1 homolog OS=Schizosaccharomyces pombe (strain 972 / ATCC 24843) GN=fap1 PE=1 SV=1
comp115479_c0_seq1	0.0196467	-9.41754	Probable low-specificity L-threonine aldolase 1 OS=Arabidopsis thaliana GN=THA1 PE=1 SV=1
comp116086_c1_seq3	0.019661	-9.4448	Probable linoleate 9S-lipoxygenase 5 OS=Solanum tuberosum GN=LOX1.5 PE=2 SV=1
comp101672_c0_seq1	0.0400023	-9.45346	Uncharacterized transporter C5D6.04 OS=Schizosaccharomyces pombe (strain 972 / ATCC 24843) GN=SPAC5D6.04 PE=3 SV=1
comp125750_c0_seq2	0.0196754	-9.47206	Malonyl-coenzyme A:anthocyanin 3-O-glucoside-6''-O-malonyltransferase OS=Dahlia pinnata GN=3MAT PE=1 SV=1
comp124224_c0_seq1	0.0196897	-9.49932	Probable (S)-N-methylcoclaurine 3'-hydroxylase isozyme 2 OS=Coptis japonica GN=CYP80B2 PE=2 SV=1
comp90566_c0_seq1	0.039988	-9.52587	Zinc finger protein ZAT5 OS=Arabidopsis thaliana GN=ZAT5 PE=2 SV=1
comp124937_c0_seq1	0.0197041	-9.52658	Reticuline oxidase-like protein OS=Arabidopsis thaliana GN=At4g20830 PE=1 SV=2
comp125332_c0_seq3	0.0197184	-9.55385	Ethylene-responsive transcription factor ERF003 OS=Arabidopsis thaliana GN=ERF003 PE=2 SV=1
comp96082_c0_seq1	0.0197328	-9.58111	Aconitate hydratase 2, mitochondrial OS=Arabidopsis thaliana GN=ACO2 PE=1 SV=2
comp113984_c0_seq2	0.029035	-9.58713	F-box protein PP2-A13 OS=Arabidopsis thaliana GN=PP2A13 PE=1 SV=1
comp99920_c0_seq1	0.0399736	-9.59828	Ethylene-responsive transcription factor ERF012 OS=Arabidopsis thaliana GN=ERF012 PE=2 SV=1
comp116998_c0_seq2	0.0290493	-9.60399	Periostin OS=Mus musculus GN=Postn PE=1 SV=2
comp128054_c0_seq1	0.0197471	-9.60837	Potassium channel AKT1 OS=Arabidopsis thaliana GN=AKT1 PE=1 SV=2
comp98245_c0_seq2	0.0290637	-9.62085	Elongation factor 2 OS=Beta vulgaris PE=2 SV=1
comp111553_c0_seq40	0.0197615	-9.63563	Basic 7S globulin 2 OS=Glycine max PE=1 SV=1
comp84137_c1_seq1	0.029078	-9.6377	Uncharacterized protein Cbei_0202 OS=Clostridium beijerinckii (strain ATCC 51743 / NCIMB 8052) GN=Cbei_0202 PE=4 SV=2
comp129715_c0_seq1	0.0290924	-9.65456	Mitogen-activated protein kinase kinase 5 OS=Arabidopsis thaliana GN=MKK5 PE=1 SV=2
comp118537_c0_seq1	0.0197758	-9.66289	U-box domain-containing protein 44 OS=Arabidopsis thaliana GN=PUB44 PE=1 SV=1
comp120643_c0_seq8	0.0399593	-9.67069	Enolase OS=Solanum lycopersicum GN=PGH1 PE=2 SV=1
comp121314_c0_seq7	0.0291067	-9.67141	Protein NUCLEAR FUSION DEFECTIVE 4 OS=Arabidopsis thaliana GN=NFD4 PE=3 SV=1
comp53102_c0_seq1	0.0291211	-9.68827	Probable WRKY transcription factor 35 OS=Arabidopsis thaliana GN=WRKY35 PE=2 SV=1
comp125051_c0_seq2	0.0197902	-9.69015	Probable aminotransferase TAT2 OS=Arabidopsis thaliana GN=At5g53970 PE=2 SV=1
comp108451_c0_seq2	0.0291354	-9.70513	Probable receptor-like protein kinase At5g38990 OS=Arabidopsis thaliana GN=At5g38990 PE=2 SV=1
comp2516_c0_seq1	0.0198046	-9.71741	11S globulin seed storage protein G3 OS=Helianthus annuus GN=HAG3 PE=3 SV=1
comp99429_c0_seq1	0.0291498	-9.72198	Probable galacturonosyltransferase-like 7 OS=Arabidopsis thaliana GN=GATL7 PE=2 SV=1
comp119039_c1_seq2	0.0291642	-9.73884	L10-interacting MYB domain-containing protein OS=Arabidopsis thaliana GN=LIMYB PE=1 SV=1
comp129477_c0_seq16	0.0399449	-9.74309	Zinc finger BED domain-containing protein RICESLEEPER 2 OS=Oryza sativa subsp. japonica GN=Os03g0733400 PE=2 SV=1
comp98923_c0_seq1	0.0198189	-9.74467	11S globulin seed storage protein G3 OS=Helianthus annuus GN=HAG3 PE=3 SV=1
comp81825_c0_seq1	0.0291785	-9.7557	Cytochrome P450 71D11 (Fragment) OS=Lotus japonicus GN=CYP71D11 PE=2 SV=1
comp150158_c0_seq1	0.0198333	-9.77193	10 kDa chaperonin OS=Prochlorococcus marinus (strain MIT 9515) GN=groS PE=3 SV=1
comp123079_c1_seq4	0.0291929	-9.77255	NADH--cytochrome b5 reductase 1 OS=Arabidopsis thaliana GN=CBR1 PE=1 SV=1
comp85052_c0_seq3	0.0292072	-9.78941	Alkaline phosphatase D OS=Bacillus subtilis (strain 168) GN=phoD PE=1 SV=3
comp95804_c0_seq1	0.0198476	-9.79919	WD repeat-containing protein 75 OS=Danio rerio GN=wdr75 PE=2 SV=2
comp115035_c0_seq2	0.0292216	-9.80626	Cytochrome P450 93A3 OS=Glycine max GN=CYP93A3 PE=2 SV=1
comp128330_c0_seq20	0.0399306	-9.8155	Zeatin O-glucosyltransferase OS=Phaseolus lunatus GN=ZOG1 PE=2 SV=1
comp131054_c1_seq1	0.0292359	-9.82312	Cytochrome P450 71A4 OS=Solanum melongena GN=CYP71A4 PE=2 SV=1
comp109466_c0_seq6	0.019862	-9.82645	3-oxoacyl-[acyl-carrier-protein] reductase FabG OS=Staphylococcus epidermidis (strain ATCC 12228) GN=fabG PE=3 SV=1
comp132116_c0_seq1	0.0292503	-9.83998	Arrestin domain-containing protein C31A2.12 OS=Schizosaccharomyces pombe (strain 972 / ATCC 24843) GN=SPAC31A2.12 PE=1 SV=1
comp169875_c0_seq1	0.0198763	-9.85371	2-oxoglutarate-dependent dioxygenase DAO OS=Oryza sativa subsp. japonica GN=DAO PE=2 SV=2
comp114946_c0_seq1	0.0292646	-9.85683	CBL-interacting protein kinase 18 OS=Oryza sativa subsp. japonica GN=CIPK18 PE=2 SV=1
comp109401_c0_seq1	0.029279	-9.87369	Transcription factor bHLH30 OS=Arabidopsis thaliana GN=BHLH30 PE=1 SV=1
comp105033_c0_seq1	0.0198907	-9.88097	2-isopropylmalate synthase A OS=Solanum pennellii GN=IPMSA PE=2 SV=1
comp103290_c0_seq5	0.0399162	-9.88791	Transposon TX1 uncharacterized 149 kDa protein OS=Xenopus laevis PE=3 SV=1
comp109453_c0_seq1	0.0292933	-9.89054	Omega-6 fatty acid desaturase, endoplasmic reticulum OS=Arabidopsis thaliana GN=FAD2 PE=2 SV=1
comp119251_c0_seq1	0.0293077	-9.9074	Protein NLP7 OS=Arabidopsis thaliana GN=NLP7 PE=1 SV=2
comp143396_c0_seq1	0.019905	-9.90823	26S protease regulatory subunit 6A OS=Mus musculus GN=Psmc3 PE=1 SV=2
comp97134_c0_seq1	0.0293221	-9.92426	Receptor-like protein kinase ANXUR2 OS=Arabidopsis thaliana GN=ANX2 PE=2 SV=1
comp114014_c1_seq3	0.0199194	-9.93549	21 kDa protein OS=Daucus carota PE=2 SV=1
comp106935_c0_seq1	0.0293364	-9.94111	Probable receptor-like protein kinase At5g39020 OS=Arabidopsis thaliana GN=At5g39020 PE=2 SV=1
comp111508_c0_seq3	0.0293508	-9.95797	Cytochrome P450 81E8 OS=Medicago truncatula GN=CYP81E8 PE=2 SV=1
comp116603_c0_seq27	0.0399018	-9.96032	UDP-glycosyltransferase 89A2 OS=Arabidopsis thaliana GN=UGT89A2 PE=2 SV=1
comp167129_c0_seq1	0.0199338	-9.96275	40S ribosomal protein S27-like OS=Bos taurus GN=RPS27L PE=3 SV=3
comp94243_c0_seq1	0.0293651	-9.97483	Probable WRKY transcription factor 72 OS=Arabidopsis thaliana GN=WRKY72 PE=2 SV=1
comp64100_c0_seq1	0.0199481	-9.99001	40S ribosomal protein S20-2 OS=Arabidopsis thaliana GN=RPS20B PE=2 SV=1
comp122464_c0_seq12	0.0293795	-9.99168	Protein translation factor SUI1 homolog OS=Zea mays GN=TIF PE=3 SV=1
comp125861_c0_seq1	0.0293938	-10.0085	Heat shock 70 kDa protein, mitochondrial OS=Phaseolus vulgaris PE=2 SV=1
comp132714_c0_seq1	0.0431461	-10.009	Heat shock 70 kDa protein 3 OS=Arabidopsis thaliana GN=HSP70-3 PE=1 SV=1
comp30918_c0_seq1	0.0199625	-10.0173	3-oxo-Delta(4,5)-steroid 5-beta-reductase OS=Arabidopsis thaliana GN=VEP1 PE=1 SV=1
comp33921_c0_seq1	0.0294082	-10.0254	Tryptophan aminotransferase-related protein 2 OS=Arabidopsis thaliana GN=TAR2 PE=2 SV=1
comp78908_c0_seq1	0.0398875	-10.0327	Uncharacterized ATP-dependent helicase C17A2.12 OS=Schizosaccharomyces pombe (strain 972 / ATCC 24843) GN=SPAC17A2.12 PE=3 SV=1
comp109028_c0_seq1	0.0294225	-10.0422	Cysteine-rich repeat secretory protein 3 OS=Arabidopsis thaliana GN=CRRSP3 PE=1 SV=1
comp73637_c0_seq1	0.020106	-10.0445	Fanconi anemia group I protein OS=Homo sapiens GN=FANCI PE=1 SV=4
comp96390_c0_seq4	0.0294369	-10.0591	Probable WRKY transcription factor 7 OS=Arabidopsis thaliana GN=WRKY7 PE=2 SV=1
comp104409_c0_seq2	0.0201204	-10.0718	Expansin-A4 OS=Arabidopsis thaliana GN=EXPA4 PE=1 SV=1
comp129161_c1_seq4	0.0294513	-10.076	Probable phospholipase C20G8.02, mitochondrial OS=Schizosaccharomyces pombe (strain 972 / ATCC 24843) GN=SPAC20G8.02 PE=3 SV=1
comp105537_c0_seq1	0.0294656	-10.0928	Protein HOTHEAD OS=Arabidopsis thaliana GN=HTH PE=1 SV=1
comp71688_c0_seq1	0.0201347	-10.0991	Eukaryotic translation initiation factor 6 OS=Verticillium alfalfae (strain VaMs.102 / ATCC MYA-4576 / FGSC 10136) GN=TIF6 PE=3 SV=2
comp90677_c0_seq1	0.0398731	-10.1051	Uncharacterized protein At4g28440 OS=Arabidopsis thaliana GN=At4g28440 PE=1 SV=1
comp125316_c0_seq1	0.0422561	-10.1051	Pirin-like protein OS=Solanum lycopersicum PE=2 SV=1
comp46953_c0_seq1	0.02948	-10.1097	Serine/threonine-protein kinase-like protein ACR4 OS=Arabidopsis thaliana GN=ACR4 PE=1 SV=1
comp118849_c0_seq2	0.0201491	-10.1263	Eukaryotic translation initiation factor 3 subunit B OS=Nicotiana tabacum GN=TIF3B1 PE=2 SV=1
comp126572_c0_seq1	0.0294943	-10.1265	Transcription factor bHLH87 OS=Arabidopsis thaliana GN=BHLH87 PE=2 SV=1
comp108614_c0_seq1	0.0295087	-10.1434	Coiled-coil domain-containing protein 94 OS=Mus musculus GN=Ccdc94 PE=1 SV=1
comp83896_c0_seq1	0.0201634	-10.1536	Epidermis-specific secreted glycoprotein EP1 OS=Daucus carota GN=EP1 PE=1 SV=1
comp104918_c0_seq1	0.029523	-10.1602	CD63 antigen OS=Felis catus GN=CD63 PE=2 SV=3
comp113607_c0_seq4	0.0295374	-10.1771	Shaggy-related protein kinase theta OS=Arabidopsis thaliana GN=ASK8 PE=2 SV=3
comp113631_c0_seq2	0.0398588	-10.1775	Uncharacterized protein At4g38062 OS=Arabidopsis thaliana GN=At4g38062 PE=4 SV=1
comp44802_c0_seq3	0.0201778	-10.1808	Endoplasmic reticulum vesicle protein 25 OS=Gibberella zeae (strain PH-1 / ATCC MYA-4620 / FGSC 9075 / NRRL 31084) GN=ERV25 PE=3 SV=1
comp7527_c0_seq1	0.0444812	-10.1903	Protein NLP3 OS=Oryza sativa subsp. japonica GN=NLP3 PE=3 SV=1
comp121447_c0_seq2	0.0295517	-10.194	WRKY transcription factor 6 OS=Arabidopsis thaliana GN=WRKY6 PE=1 SV=1
comp114059_c0_seq2	0.0201921	-10.2081	EG45-like domain containing protein OS=Citrus jambhiri GN=CjBAp12 PE=1 SV=1
comp123001_c0_seq1	0.0295661	-10.2108	Probable L-gulonolactone oxidase 6 OS=Arabidopsis thaliana GN=GULLO6 PE=3 SV=1
comp111629_c2_seq2	0.0295805	-10.2277	Amino acid permease 6 OS=Arabidopsis thaliana GN=AAP6 PE=1 SV=1
comp163528_c0_seq1	0.0202065	-10.2354	E3 ubiquitin-protein ligase AIP2 OS=Arabidopsis thaliana GN=AIP2 PE=1 SV=1
comp128394_c0_seq3	0.0295948	-10.2445	Omega-3 fatty acid desaturase, chloroplastic OS=Sesamum indicum GN=FAD7 PE=2 SV=1
comp90500_c0_seq1	0.0422705	-10.25	Putative kinase-like protein TMKL1 OS=Arabidopsis thaliana GN=TMKL1 PE=1 SV=1
comp153110_c0_seq1	0.0398444	-10.25	Uncharacterized RNA-binding protein C23E6.01c OS=Schizosaccharomyces pombe (strain 972 / ATCC 24843) GN=SPBC23E6.01c PE=1 SV=2
comp122338_c0_seq1	0.0296092	-10.2614	Cullin-1 OS=Arabidopsis thaliana GN=CUL1 PE=1 SV=1
comp145881_c0_seq1	0.0202209	-10.2626	DNA-dependent protein kinase catalytic subunit OS=Homo sapiens GN=PRKDC PE=1 SV=3
comp177317_c0_seq1	0.0296235	-10.2782	Cell wall integrity protein scw1 OS=Schizosaccharomyces pombe (strain 972 / ATCC 24843) GN=scw1 PE=1 SV=1
comp62119_c0_seq1	0.0202352	-10.2899	DNA topoisomerase 2-associated protein pat1 OS=Schizosaccharomyces pombe (strain 972 / ATCC 24843) GN=SPBC19G7.10c PE=3 SV=2
comp11829_c0_seq1	0.0296379	-10.2951	Cell division control protein 6 homolog OS=Arabidopsis thaliana GN=CDC6 PE=2 SV=2
comp102013_c0_seq2	0.0296522	-10.3119	Cationic peroxidase 2 OS=Arachis hypogaea GN=PNC2 PE=2 SV=1
comp78140_c0_seq2	0.0202496	-10.3171	Delta-1-pyrroline-5-carboxylate synthase OS=Solanum lycopersicum GN=PRO2 PE=2 SV=1
comp51857_c0_seq2	0.0398301	-10.3224	Uncharacterized transporter C11D3.18C OS=Schizosaccharomyces pombe (strain 972 / ATCC 24843) GN=SPAC11D3.18c PE=3 SV=1
comp34106_c0_seq1	0.0296666	-10.3288	Caffeic acid 3-O-methyltransferase OS=Rosa chinensis GN=COMT1 PE=2 SV=1
comp84439_c0_seq1	0.0202639	-10.3444	Cytokinesis protein sepA OS=Emericella nidulans (strain FGSC A4 / ATCC 38163 / CBS 112.46 / NRRL 194 / M139) GN=sepA PE=3 SV=2
comp114144_c0_seq16	0.0296809	-10.3457	Caffeic acid 3-O-methyltransferase OS=Medicago sativa PE=1 SV=1
comp39280_c0_seq1	0.0296953	-10.3625	50S ribosomal protein L36 OS=Thermosipho melanesiensis (strain BI429 / DSM 12029) GN=rpmJ PE=3 SV=1
comp129684_c1_seq1	0.0444955	-10.3712	Protein kinase C OS=Lytechinus pictus GN=PKC1 PE=2 SV=1
comp93557_c0_seq1	0.0202783	-10.3717	Cytochrome P450 93A2 OS=Glycine max GN=CYP93A2 PE=2 SV=1
comp76902_c0_seq1	0.0297096	-10.3794	Ceramide glucosyltransferase-B OS=Xenopus laevis GN=ugcg-b PE=2 SV=1
comp146948_c0_seq1	0.0398157	-10.3948	UPF0220 protein C8D2.02c OS=Schizosaccharomyces pombe (strain 972 / ATCC 24843) GN=pi063 PE=3 SV=1
comp125892_c0_seq3	0.0422848	-10.3948	Zinc finger protein ZAT10 OS=Arabidopsis thaliana GN=ZAT10 PE=2 SV=1
comp116673_c0_seq1	0.029724	-10.3962	Cyclin-D5-1 OS=Arabidopsis thaliana GN=CYCD5-1 PE=2 SV=2
comp98838_c0_seq1	0.0202926	-10.3989	Cytochrome P450 93A2 OS=Glycine max GN=CYP93A2 PE=2 SV=1
comp25642_c0_seq1	0.0297384	-10.4131	Cysteine-rich receptor-like protein kinase 1 OS=Arabidopsis thaliana GN=CRK1 PE=2 SV=2
comp3137_c0_seq1	0.020307	-10.4262	Cytochrome P450 86B1 OS=Arabidopsis thaliana GN=CYP86B1 PE=2 SV=1
comp17265_c0_seq1	0.0297527	-10.4299	DNA repair protein XRCC2 homolog OS=Arabidopsis thaliana GN=XRCC2 PE=2 SV=2
comp40523_c0_seq1	0.0297671	-10.4468	DNA (cytosine-5)-methyltransferase DRM2 OS=Arabidopsis thaliana GN=DRM2 PE=1 SV=1
comp88306_c0_seq2	0.0203213	-10.4534	Cytochrome P450 71A4 OS=Solanum melongena GN=CYP71A4 PE=2 SV=1
comp45767_c0_seq1	0.0297814	-10.4637	Cytochrome c oxidase subunit 1 OS=Gadus morhua GN=mt-co1 PE=3 SV=1
comp31182_c0_seq1	0.0398014	-10.4672	Vacuolar protease A OS=Neurospora crassa (strain ATCC 24698 / 74-OR23-1A / CBS 708.71 / DSM 1257 / FGSC 987) GN=pep-4 PE=3 SV=2
comp81469_c0_seq1	0.0297958	-10.4805	DNA-directed RNA polymerase subunit beta'' OS=Helianthus annuus GN=rpoC2 PE=3 SV=1
comp1167_c0_seq1	0.0203357	-10.4807	Cytochrome b561 and DOMON domain-containing protein At3g07570 OS=Arabidopsis thaliana GN=At3g07570 PE=2 SV=1
comp99783_c0_seq3	0.0298101	-10.4974	Probable mitochondrial chaperone BCS1-B OS=Dictyostelium discoideum GN=bcsl1b PE=3 SV=1
comp63536_c0_seq1	0.0203501	-10.508	Cysteine-rich receptor-like protein kinase 42 OS=Arabidopsis thaliana GN=CRK42 PE=2 SV=1
comp82971_c0_seq1	0.0298245	-10.5142	Probable LRR receptor-like serine/threonine-protein kinase At4g31250 OS=Arabidopsis thaliana GN=At4g31250 PE=2 SV=1
comp87306_c0_seq1	0.0298388	-10.5311	Peroxygenase OS=Sesamum indicum GN=SOP1 PE=1 SV=1
comp39074_c0_seq1	0.0203644	-10.5352	Cysteine-rich protein 1 OS=Homo sapiens GN=CRIP1 PE=1 SV=3
comp25446_c0_seq1	0.0422992	-10.5396	Zinc finger protein 143 OS=Xenopus tropicalis GN=znf143 PE=2 SV=2
comp125624_c1_seq37	0.039787	-10.5396	WAT1-related protein At1g43650 OS=Arabidopsis thaliana GN=At1g43650 PE=2 SV=1
comp168561_c0_seq1	0.0298532	-10.5479	Peptidyl-prolyl cis-trans isomerase FKBP62 OS=Arabidopsis thaliana GN=FKBP62 PE=1 SV=2
comp35343_c0_seq1	0.0444668	-10.5522	Ornithine decarboxylase OS=Schizosaccharomyces pombe (strain 972 / ATCC 24843) GN=spe1 PE=2 SV=1
comp71213_c0_seq1	0.0203788	-10.5625	Cyclin-dependent kinase inhibitor 3 OS=Homo sapiens GN=CDKN3 PE=1 SV=1
comp105563_c0_seq2	0.0298676	-10.5648	Pentatricopeptide repeat-containing protein At5g55840 OS=Arabidopsis thaliana GN=At5g55840 PE=3 SV=2
comp146557_c0_seq1	0.0298819	-10.5816	NADH-ubiquinone oxidoreductase 24 kDa subunit, mitochondrial OS=Neurospora crassa (strain ATCC 24698) GN=nuo-24 PE=2 SV=1
comp133443_c0_seq1	0.0203931	-10.5897	Cucumber peeling cupredoxin OS=Cucumis sativus PE=1 SV=3
comp12834_c0_seq1	0.0298963	-10.5985	MICOS complex subunit MIC60 OS=Nectria haematococca (strain 77-13-4 / ATCC MYA-4622 / FGSC 9596 / MPVI) GN=MIC60 PE=3 SV=1
comp109674_c0_seq1	0.0397726	-10.612	WD repeat-containing protein RUP2 OS=Arabidopsis thaliana GN=RUP2 PE=1 SV=1
comp153397_c0_seq1	0.0299106	-10.6154	LIM domain kinase 1 OS=Drosophila melanogaster GN=LIMK1 PE=1 SV=1
comp128470_c0_seq1	0.0204075	-10.617	Coronatine-insensitive protein 1 OS=Arabidopsis thaliana GN=COI1 PE=1 SV=1
comp175946_c0_seq1	0.029925	-10.6322	Leucine--tRNA ligase, cytoplasmic OS=Pongo abelii GN=LARS PE=2 SV=1
comp159860_c0_seq1	0.0204218	-10.6443	Coronatine-insensitive protein 1 OS=Arabidopsis thaliana GN=COI1 PE=1 SV=1
comp134143_c0_seq1	0.0299393	-10.6491	Inositol transporter 4 OS=Arabidopsis thaliana GN=INT4 PE=1 SV=1
comp69840_c0_seq1	0.0299537	-10.6659	Heat shock cognate 70 kDa protein 2 OS=Solanum lycopersicum GN=HSC-2 PE=2 SV=1
comp89262_c0_seq1	0.0204362	-10.6715	Coronatine-insensitive protein 1 OS=Arabidopsis thaliana GN=COI1 PE=1 SV=1
comp109328_c0_seq20	0.029968	-10.6828	G-type lectin S-receptor-like serine/threonine-protein kinase RLK1 OS=Arabidopsis thaliana GN=RLK1 PE=2 SV=2
comp28212_c0_seq1	0.0423135	-10.6844	WAT1-related protein At5g07050 OS=Arabidopsis thaliana GN=At5g07050 PE=2 SV=1
comp124476_c0_seq2	0.0397583	-10.6844	Xyloglucan galactosyltransferase KATAMARI1 homolog OS=Oryza sativa subsp. japonica GN=Os03g0144800 PE=2 SV=1
comp156281_c0_seq1	0.0204505	-10.6988	Copia protein OS=Drosophila melanogaster GN=GIP PE=1 SV=3
comp75059_c0_seq1	0.0299824	-10.6996	G-type lectin S-receptor-like serine/threonine-protein kinase At4g27290 OS=Arabidopsis thaliana GN=At4g27290 PE=3 SV=4
comp161604_c0_seq1	0.0299968	-10.7165	GTP-binding protein ypt1 OS=Neurospora crassa (strain ATCC 24698 / 74-OR23-1A / CBS 708.71 / DSM 1257 / FGSC 987) GN=ypt-1 PE=3 SV=1
comp28730_c0_seq2	0.0204649	-10.726	Copia protein OS=Drosophila melanogaster GN=GIP PE=1 SV=3
comp116737_c0_seq1	0.0444524	-10.7332	Mitogen-activated protein kinase kinase 7 OS=Arabidopsis thaliana GN=MKK7 PE=1 SV=1
comp127518_c1_seq1	0.0300111	-10.7334	F-box/kelch-repeat protein SKIP25 OS=Arabidopsis thaliana GN=SKIP25 PE=1 SV=1
comp85755_c0_seq1	0.0300255	-10.7502	Elongation factor 2 OS=Pongo abelii GN=EEF2 PE=2 SV=3
comp101394_c0_seq2	0.0204793	-10.7533	Coatomer subunit delta-1 OS=Oryza sativa subsp. japonica GN=Os05g0310800 PE=2 SV=1
comp124352_c2_seq1	0.0432466	-10.7568	Pentatricopeptide repeat-containing protein At3g09060 OS=Arabidopsis thaliana GN=At3g09060 PE=2 SV=1
comp115460_c0_seq2	0.0300398	-10.7671	Early nodulin-like protein 2 OS=Arabidopsis thaliana GN=At4g27520 PE=1 SV=1
comp16328_c0_seq1	0.0204936	-10.7806	Chlorophyll a-b binding protein P4, chloroplastic OS=Pisum sativum GN=lhcA-P4 PE=1 SV=1
comp79658_c0_seq3	0.0300542	-10.7839	Probable mitochondrial chaperone BCS1-B OS=Dictyostelium discoideum GN=bcsl1b PE=3 SV=1
comp111983_c1_seq2	0.0300685	-10.8008	Putative cell wall protein OS=Arabidopsis thaliana GN=At2g20870 PE=2 SV=2
comp134963_c0_seq1	0.020508	-10.8078	Chlorophyll a-b binding protein CP26, chloroplastic OS=Arabidopsis thaliana GN=LHCB5 PE=1 SV=1
comp21982_c0_seq1	0.0300829	-10.8176	Proteasome subunit beta type-1 OS=Saccharomyces cerevisiae (strain ATCC 204508 / S288c) GN=PRE3 PE=1 SV=2
comp86875_c1_seq1	0.042658	-10.8292	14-3-3-like protein OS=Pisum sativum PE=2 SV=1
comp102242_c0_seq1	0.0423279	-10.8292	Elongation factor 2 OS=Beta vulgaris PE=2 SV=1
comp46902_c0_seq2	0.0300972	-10.8345	Translocase of chloroplast 159, chloroplastic OS=Arabidopsis thaliana GN=TOC159 PE=1 SV=1
comp59584_c0_seq1	0.0205223	-10.8351	Chaperone protein ClpB1 OS=Arabidopsis thaliana GN=CLPB1 PE=1 SV=2
comp144874_c0_seq1	0.0301116	-10.8513	TMV resistance protein N OS=Nicotiana glutinosa GN=N PE=1 SV=1
comp13788_c0_seq1	0.0205367	-10.8623	Cellulose synthase-like protein E6 OS=Oryza sativa subsp. japonica GN=CSLE6 PE=2 SV=1
comp164953_c0_seq1	0.0301259	-10.8682	SH3 domain-containing protein PJ696.02 OS=Schizosaccharomyces pombe (strain 972 / ATCC 24843) GN=SPAPJ696.02 PE=1 SV=1
comp3482_c0_seq1	0.0301403	-10.8851	Serpin-ZX OS=Arabidopsis thaliana GN=At1g47710 PE=1 SV=1
comp44817_c0_seq2	0.020551	-10.8896	Cellulose synthase-like protein D4 OS=Arabidopsis thaliana GN=CSLD4 PE=2 SV=1
comp98511_c0_seq2	0.0431318	-10.9016	Helicase and polymerase-containing protein TEBICHI OS=Arabidopsis thaliana GN=TEB PE=2 SV=1
comp108743_c0_seq4	0.0444381	-10.9142	GDSL esterase/lipase At3g48460 OS=Arabidopsis thaliana GN=At3g48460 PE=2 SV=1
comp26199_c0_seq1	0.0205654	-10.9169	Cationic peroxidase 1 OS=Arachis hypogaea GN=PNC1 PE=1 SV=2
comp1224_c0_seq1	0.030169	-10.9188	Receptor-like protein kinase FERONIA OS=Arabidopsis thaliana GN=FER PE=1 SV=1
comp132345_c0_seq1	0.0301834	-10.9356	Putative ribonuclease H protein At1g65750 OS=Arabidopsis thaliana GN=At1g65750 PE=3 SV=1
comp79251_c0_seq3	0.0205797	-10.9441	Carbamoyl-phosphate synthase [ammonia], mitochondrial OS=Homo sapiens GN=CPS1 PE=1 SV=2
comp86044_c1_seq2	0.0301977	-10.9525	Tubulin beta chain OS=Metarhizium anisopliae PE=3 SV=1
comp102557_c0_seq1	0.0302121	-10.9693	UDP-glycosyltransferase 79B2 OS=Arabidopsis thaliana GN=UGT79B2 PE=2 SV=1
comp127282_c0_seq2	0.0205941	-10.9714	BTB/POZ domain-containing protein At2g30600 OS=Arabidopsis thaliana GN=At2g30600/At2g30610 PE=2 SV=1
comp113287_c0_seq1	0.0423422	-10.974	Retrovirus-related Pol polyprotein from transposon TNT 1-94 OS=Nicotiana tabacum PE=2 SV=1
comp115600_c0_seq1	0.0302264	-10.9862	1-aminocyclopropane-1-carboxylate synthase OS=Glycine max GN=ACS1 PE=2 SV=1
comp53015_c0_seq2	0.0206084	-10.9986	Beta-glucosidase 16 OS=Oryza sativa subsp. japonica GN=BGLU16 PE=3 SV=2
comp58892_c0_seq1	0.0428159	-10.9989	Calcium-dependent protein kinase 24 OS=Arabidopsis thaliana GN=CPK24 PE=2 SV=1
comp84905_c0_seq1	0.0302408	-11.003	Serine/threonine-protein kinase OXI1 OS=Arabidopsis thaliana GN=OXI1 PE=1 SV=1
comp90979_c0_seq1	0.0445673	-11.0093	Seed biotin-containing protein SBP65 OS=Glycine max GN=SBP65 PE=2 SV=1
comp126879_c0_seq1	0.0302551	-11.0199	Serine/threonine-protein kinase mph1 OS=Schizosaccharomyces pombe (strain 972 / ATCC 24843) GN=mph1 PE=2 SV=1
comp68621_c0_seq1	0.0206228	-11.0259	Beta-amyrin 28-oxidase OS=Panax ginseng PE=2 SV=1
comp103098_c0_seq31	0.0302695	-11.0368	Vacuolar iron transporter homolog 4 OS=Arabidopsis thaliana GN=At3g43660 PE=2 SV=1
comp64211_c0_seq1	0.0206372	-11.0532	Auxin-repressed 12.5 kDa protein OS=Fragaria ananassa PE=2 SV=1
comp59500_c0_seq1	0.0302839	-11.0536	Uncharacterized protein YbeQ OS=Escherichia coli (strain K12) GN=ybeQ PE=4 SV=2
comp125908_c0_seq1	0.0302982	-11.0705	Glucuronokinase 1 OS=Arabidopsis thaliana GN=GLCAK1 PE=1 SV=1
comp84038_c0_seq1	0.0206515	-11.0804	ATP-dependent DNA helicase PIF1 OS=Homo sapiens GN=PIF1 PE=1 SV=2
comp63093_c0_seq2	0.0303126	-11.0873	TBC1 domain family member 15 OS=Mus musculus GN=Tbc1d15 PE=1 SV=1
comp40193_c0_seq1	0.044352	-11.0951	Expansin-like B1 OS=Oryza sativa subsp. japonica GN=EXLB1 PE=2 SV=2
comp92606_c0_seq2	0.0303269	-11.1042	NF-X1-type zinc finger protein NFXL1 OS=Arabidopsis thaliana GN=NFXL1 PE=2 SV=1
comp147027_c0_seq1	0.0206659	-11.1077	ATP synthase gamma chain, chloroplastic OS=Nicotiana tabacum GN=ATPC PE=1 SV=1
comp114855_c0_seq6	0.0401602	-11.1189	Mechanosensitive ion channel protein 8 OS=Arabidopsis thaliana GN=MSL8 PE=2 SV=2
comp113852_c0_seq13	0.0303413	-11.121	Tetrahydrocannabinolic acid synthase OS=Cannabis sativa PE=1 SV=1
comp99932_c0_seq4	0.0206802	-11.1349	AT-hook motif nuclear-localized protein 17 OS=Arabidopsis thaliana GN=AHL17 PE=2 SV=1
comp116965_c0_seq6	0.0303556	-11.1379	Ammonium transporter 1 member 3 OS=Solanum lycopersicum GN=AMT1-3 PE=2 SV=1
comp122017_c1_seq4	0.03037	-11.1548	Anthocyanidin 3-O-glucosyltransferase 5 OS=Manihot esculenta GN=GT5 PE=2 SV=1
comp114730_c0_seq3	0.0206946	-11.1622	AT-hook motif nuclear-localized protein 10 OS=Arabidopsis thaliana GN=AHL10 PE=1 SV=2
comp119736_c0_seq1	0.0303843	-11.1716	Formin-like protein 8 OS=Arabidopsis thaliana GN=FH8 PE=1 SV=1
comp99685_c0_seq1	0.0303987	-11.1885	UDP-glycosyltransferase 73C4 OS=Arabidopsis thaliana GN=UGT73C4 PE=2 SV=1
comp129306_c0_seq2	0.0207089	-11.1895	Aspartic proteinase PCS1 OS=Arabidopsis thaliana GN=PCS1 PE=2 SV=1
comp71448_c0_seq1	0.0304131	-11.2053	Metacaspase-1 OS=Arabidopsis thaliana GN=AMC1 PE=1 SV=1
comp95726_c0_seq1	0.0207233	-11.2167	Arginine--tRNA ligase, chloroplastic/mitochondrial OS=Arabidopsis thaliana GN=EMB1027 PE=3 SV=1
comp105168_c0_seq3	0.0304274	-11.2222	Lysine-specific demethylase JMJ18 OS=Arabidopsis thaliana GN=JMJ18 PE=2 SV=1
comp128176_c2_seq1	0.0304418	-11.239	Basic 7S globulin OS=Glycine max GN=BG PE=1 SV=2
comp98229_c0_seq2	0.0207376	-11.244	Aquaporin TIP1-1 OS=Zea mays GN=TIP1-1 PE=2 SV=1
comp116786_c0_seq1	0.0304561	-11.2559	(+)-neomenthol dehydrogenase OS=Arabidopsis thaliana GN=SDR1 PE=1 SV=1
comp110251_c0_seq2	0.0401459	-11.2637	Cysteine--tRNA ligase 2, cytoplasmic OS=Arabidopsis thaliana GN=At5g38830 PE=2 SV=1
comp66798_c0_seq1	0.020752	-11.2712	Apolipoprotein A-I OS=Sparus aurata GN=apoa1 PE=2 SV=1
comp103581_c0_seq4	0.0304705	-11.2727	Cysteine-rich receptor-like protein kinase 29 OS=Arabidopsis thaliana GN=CRK29 PE=2 SV=1
comp115336_c0_seq1	0.0443663	-11.2761	Acid beta-fructofuranosidase OS=Vigna radiata var. radiata GN=INVA PE=1 SV=1
comp87866_c0_seq1	0.0304848	-11.2896	Putative disease resistance RPP13-like protein 1 OS=Arabidopsis thaliana GN=RPPL1 PE=3 SV=1
comp136583_c0_seq1	0.0207664	-11.2985	Antileukoproteinase OS=Homo sapiens GN=SLPI PE=1 SV=2
comp90145_c0_seq3	0.0304992	-11.3065	Probable UDP-3-O-[3-hydroxymyristoyl] N-acetylglucosamine deacetylase 5 OS=Arabidopsis thaliana GN=LPXC5 PE=2 SV=2
comp51940_c0_seq1	0.0305135	-11.3233	L-asparaginase 1 OS=Escherichia coli (strain K12) GN=ansA PE=1 SV=1
comp171791_c0_seq1	0.0207807	-11.3258	Anamorsin homolog OS=Drosophila grimshawi GN=l(2)35Bg PE=3 SV=1
comp115632_c0_seq1	0.0305279	-11.3402	Inorganic pyrophosphatase 2 OS=Arabidopsis thaliana GN=At1g17710 PE=2 SV=1
comp106991_c0_seq1	0.0207951	-11.353	Altered inheritance of mitochondria protein 32 OS=Meyerozyma guilliermondii (strain ATCC 6260 ) GN=AIM32 PE=3 SV=2
comp117344_c0_seq7	0.0305423	-11.357	Homeobox protein LUMINIDEPENDENS OS=Arabidopsis thaliana GN=LD PE=1 SV=2
comp118442_c0_seq1	0.0305566	-11.3739	Ethylene-responsive transcription factor ERF105 OS=Arabidopsis thaliana GN=ERF105 PE=2 SV=1
comp42835_c0_seq1	0.0208094	-11.3803	Alpha-terpineol synthase, chloroplastic OS=Magnolia grandiflora PE=1 SV=1
comp107549_c0_seq15	0.0208238	-11.4075	Alpha-glucan water dikinase 1, chloroplastic OS=Arabidopsis thaliana GN=GWD1 PE=1 SV=2
comp121548_c1_seq1	0.0305853	-11.4076	U-box domain-containing protein 11 OS=Arabidopsis thaliana GN=PUB11 PE=2 SV=2
comp83700_c0_seq1	0.0401315	-11.4085	Cross-pathway control protein 1 OS=Neurospora crassa (strain ATCC 24698 / 74-OR23-1A / CBS 708.71 / DSM 1257 / FGSC 987) GN=cpc-1 PE=1 SV=2
comp113923_c0_seq2	0.0305997	-11.4245	Protein EXORDIUM-like 2 OS=Arabidopsis thaliana GN=EXL2 PE=2 SV=1
comp145760_c0_seq1	0.0208381	-11.4348	Aldehyde dehydrogenase family 7 member A1 OS=Malus domestica PE=1 SV=3
comp98669_c0_seq1	0.030614	-11.4413	Protein PLANT CADMIUM RESISTANCE 6 OS=Arabidopsis thaliana GN=PCR6 PE=2 SV=1
comp130570_c0_seq1	0.0443807	-11.4571	Cytochrome b2, mitochondrial OS=Wickerhamomyces anomalus GN=CYB2 PE=1 SV=2
comp131984_c0_seq1	0.0306284	-11.4582	Glyceraldehyde-3-phosphate dehydrogenase GAPCP1, chloroplastic OS=Arabidopsis thaliana GN=GAPCP1 PE=1 SV=1
comp13895_c0_seq1	0.0208525	-11.4621	Alanine--tRNA ligase, cytoplasmic OS=Homo sapiens GN=AARS PE=1 SV=2
comp106481_c0_seq1	0.0306427	-11.475	Vesicle-associated protein 1-4 OS=Arabidopsis thaliana GN=PVA14 PE=2 SV=1
comp99322_c0_seq10	0.0208668	-11.4893	ALA-interacting subunit 3 OS=Arabidopsis thaliana GN=ALIS3 PE=1 SV=1
comp122280_c0_seq1	0.0306571	-11.4919	Spectrin beta chain OS=Drosophila melanogaster GN=beta-Spec PE=1 SV=2
comp70027_c0_seq1	0.0306714	-11.5087	Serine/threonine-protein kinase PEPKR2 OS=Arabidopsis thaliana GN=PEPKR2 PE=2 SV=1
comp38542_c0_seq1	0.0208812	-11.5166	ADP-ribosylation factor 1 OS=Oryza sativa subsp. japonica GN=Os01g0813400 PE=2 SV=3
comp104828_c0_seq1	0.0306858	-11.5256	Isocitrate lyase OS=Solanum lycopersicum PE=2 SV=1
comp98929_c1_seq1	0.0307002	-11.5424	G-type lectin S-receptor-like serine/threonine-protein kinase SD1-1 OS=Arabidopsis thaliana GN=SD11 PE=1 SV=1
comp110126_c0_seq11	0.0208956	-11.5438	Adenylyl-sulfate kinase 3 OS=Arabidopsis thaliana GN=APK3 PE=1 SV=1
comp116539_c0_seq2	0.0401172	-11.5533	Cysteine-rich repeat secretory protein 38 OS=Arabidopsis thaliana GN=CRRSP38 PE=2 SV=1
comp116375_c0_seq11	0.0307145	-11.5593	F-box/FBD/LRR-repeat protein At1g16930 OS=Arabidopsis thaliana GN=At1g16930 PE=2 SV=1
comp125578_c0_seq1	0.0209099	-11.5711	Adenosine kinase 2 OS=Arabidopsis thaliana GN=ADK2 PE=1 SV=1
comp117023_c0_seq18	0.0307289	-11.5762	Sugar carrier protein C OS=Ricinus communis GN=STC PE=2 SV=1
comp128155_c1_seq1	0.0307432	-11.593	Multidrug and toxin extrusion protein 1 OS=Pongo abelii GN=SLC47A1 PE=2 SV=1
comp67911_c0_seq1	0.0209243	-11.5984	ABC transporter C family member 3 OS=Arabidopsis thaliana GN=ABCC3 PE=1 SV=1
comp83290_c0_seq1	0.0307576	-11.6099	Probable receptor-like protein kinase At5g47070 OS=Arabidopsis thaliana GN=At5g47070 PE=1 SV=1
comp54912_c0_seq1	0.045888	-11.6211	Ninja-family protein AFP3 OS=Arabidopsis thaliana GN=AFP3 PE=1 SV=1
comp75805_c1_seq1	0.0209386	-11.6256	ABC transporter C family member 14 OS=Arabidopsis thaliana GN=ABCC14 PE=1 SV=1
comp121813_c0_seq1	0.0307719	-11.6267	Non-specific lipid-transfer protein 2 OS=Prunus armeniaca PE=1 SV=1
comp46058_c0_seq1	0.044395	-11.638	Retrovirus-related Pol polyprotein from transposon TNT 1-94 OS=Nicotiana tabacum PE=2 SV=1
comp131812_c1_seq1	0.0307863	-11.6436	UDP-glucose iridoid glucosyltransferase OS=Catharanthus roseus GN=UGT76A2 PE=1 SV=1
comp134145_c0_seq1	0.020953	-11.6529	60S ribosomal protein L7a OS=Oryza sativa subsp. japonica GN=RPL7A PE=2 SV=1
comp98279_c0_seq2	0.0308006	-11.6604	Probable WRKY transcription factor 33 OS=Arabidopsis thaliana GN=WRKY33 PE=1 SV=2
comp108049_c0_seq2	0.030815	-11.6773	Glutamate receptor 2.7 OS=Arabidopsis thaliana GN=GLR2.7 PE=2 SV=3
comp104983_c1_seq4	0.0209673	-11.6801	F-box protein At3g58530 OS=Arabidopsis thaliana GN=At3g58530 PE=2 SV=1
comp114276_c0_seq3	0.0308294	-11.6942	Fructose-1,6-bisphosphatase, chloroplastic OS=Brassica napus GN=FBP PE=2 SV=1
comp106571_c0_seq1	0.0401028	-11.6981	Homeobox-leucine zipper protein HOX21 OS=Oryza sativa subsp. japonica GN=HOX21 PE=2 SV=1
comp107694_c0_seq3	0.0209817	-11.7074	F-box protein At5g07610 OS=Arabidopsis thaliana GN=At5g07610 PE=2 SV=1
comp35379_c0_seq1	0.0308437	-11.711	Cysteine-rich receptor-like protein kinase 10 OS=Arabidopsis thaliana GN=CRK10 PE=1 SV=3
comp118400_c0_seq1	0.0308581	-11.7279	Exocyst complex component EXO70A1 OS=Arabidopsis thaliana GN=EXO70A1 PE=1 SV=1
comp122557_c0_seq1	0.020996	-11.7347	F-box protein At5g07610 OS=Arabidopsis thaliana GN=At5g07610 PE=2 SV=1
comp125386_c0_seq1	0.0308724	-11.7447	Receptor-like protein 12 OS=Arabidopsis thaliana GN=RLP12 PE=2 SV=2
comp124809_c0_seq5	0.0308868	-11.7616	Nuclear transcription factor Y subunit B-10 OS=Arabidopsis thaliana GN=NFYB10 PE=2 SV=1
comp111256_c0_seq1	0.0210104	-11.7619	F-box/kelch-repeat protein At1g80440 OS=Arabidopsis thaliana GN=At1g80440 PE=2 SV=1
comp132527_c0_seq1	0.0309011	-11.7784	Trihelix transcription factor GT-3a OS=Arabidopsis thaliana GN=GT-3A PE=1 SV=1
comp82953_c0_seq2	0.0210248	-11.7892	F-box protein At-B OS=Arabidopsis thaliana GN=ATB PE=2 SV=1
comp95140_c0_seq1	0.0309155	-11.7953	60S ribosomal protein L35 OS=Euphorbia esula GN=RPL35 PE=2 SV=1
comp113882_c0_seq6	0.0309298	-11.8121	Phosphoenolpyruvate/phosphate translocator 1, chloroplastic OS=Oryza sativa subsp. japonica GN=PPT1 PE=2 SV=1
comp155280_c0_seq1	0.0210391	-11.8165	G2/mitotic-specific cyclin-B1 OS=Homo sapiens GN=CCNB1 PE=1 SV=1
comp115463_c0_seq3	0.0444094	-11.819	Proline dehydrogenase 2, mitochondrial OS=Arabidopsis thaliana GN=POX2 PE=2 SV=1
comp131991_c0_seq1	0.0445529	-11.8283	Splicing factor 3A subunit 3 OS=Homo sapiens GN=SF3A3 PE=1 SV=1
comp89427_c0_seq2	0.0309442	-11.829	Alcohol oxidase OS=Pichia angusta GN=MOX PE=1 SV=1
comp130721_c0_seq2	0.0400885	-11.8429	60S ribosomal protein L5 OS=Neurospora crassa (strain ATCC 24698 / 74-OR23-1A / CBS 708.71 / DSM 1257 / FGSC 987) GN=rpl-5 PE=3 SV=1
comp21548_c0_seq1	0.0210535	-11.8437	FK506-binding protein 4 OS=Gibberella zeae (strain PH-1 / ATCC MYA-4620 / FGSC 9075 / NRRL 31084) GN=FPR4 PE=3 SV=1
comp115969_c0_seq108	0.0309586	-11.8459	Cytochrome b561 domain-containing protein At4g18260 OS=Arabidopsis thaliana GN=At4g18260 PE=2 SV=1
comp162567_c0_seq1	0.0459167	-11.8532	Nuclear receptor subfamily 4 group A member 1 OS=Homo sapiens GN=NR4A1 PE=1 SV=1
comp109212_c0_seq13	0.0309729	-11.8627	Basic leucine zipper 43 OS=Arabidopsis thaliana GN=BZIP43 PE=1 SV=1
comp86448_c0_seq2	0.0210678	-11.871	GDSL esterase/lipase At5g33370 OS=Arabidopsis thaliana GN=At5g33370 PE=2 SV=1
comp110596_c0_seq36	0.0309873	-11.8796	DNA polymerase epsilon catalytic subunit A OS=Arabidopsis thaliana GN=POL2A PE=1 SV=1
comp65293_c0_seq1	0.0310016	-11.8964	Synaptotagmin-2 OS=Arabidopsis thaliana GN=SYT2 PE=2 SV=1
comp136744_c0_seq1	0.0210822	-11.8982	Galectin-3-binding protein OS=Pongo abelii GN=LGALS3BP PE=1 SV=1
comp100500_c0_seq4	0.031016	-11.9133	SKP1-like protein 1B OS=Arabidopsis thaliana GN=SKP1B PE=1 SV=1
comp103653_c0_seq3	0.0210965	-11.9255	Geraniol 8-hydroxylase OS=Catharanthus roseus GN=CYP76B6 PE=1 SV=1
comp111675_c0_seq8	0.0310303	-11.9301	Serine carboxypeptidase II-3 OS=Hordeum vulgare GN=CXP;2-3 PE=2 SV=1
comp67693_c0_seq1	0.0310447	-11.947	Putative F-box/LRR-repeat protein At3g49150 OS=Arabidopsis thaliana GN=At3g49150 PE=4 SV=2
comp121215_c0_seq4	0.0211109	-11.9528	GDSL esterase/lipase At5g42170 OS=Arabidopsis thaliana GN=At5g42170/At5g42160 PE=3 SV=2
comp137398_c0_seq1	0.031059	-11.9639	Probable pectinesterase/pectinesterase inhibitor VGDH2 OS=Arabidopsis thaliana GN=VGDH2 PE=2 SV=2
comp111083_c0_seq1	0.0211252	-11.98	Germin-like protein subfamily 3 member 2 OS=Arabidopsis thaliana GN=At3g10080 PE=2 SV=1
comp85070_c0_seq1	0.0310734	-11.9807	Probable calcium-binding protein CML10 OS=Oryza sativa subsp. japonica GN=CML10 PE=2 SV=1
comp115660_c0_seq12	0.0400741	-11.9878	Uncharacterized glycosyltransferase MJ1607 OS=Methanocaldococcus jannaschii (strain ATCC 43067) GN=MJ1607 PE=3 SV=1
[truncated: 1,150 more rows]
