# Supplementary material for: Bacillus licheniformis SA03 Confers Increased Saline–Alkaline Tolerance in Chrysanthemum Plants by Induction of Abscisic Acid Accumulation
Source: Front Plant Sci. 2017 Jun 29;8:1143. doi: 10.3389/fpls.2017.01143 (PMC5489591; doi:10.3389/fpls.2017.01143)
Supplement: TABLE S4 — Up-regulated differentially expressed genes (DEGs) including Fe acquisition-, Na+ transport-, and antioxidant-related genes in the SA03-inoculated plants under saline–alkaline stress. [file Table_4.XLSX]

## Sheet: Sheet1
ID	Expression pattern	Gene name	Annotation
Iron acquisition-related genes
comp112499_c0_seq1	Up	IRT1	Fe(2+) transport protein 1 OS=Oryza sativa subsp. japonica GN=IRT1 PE=2 SV=1
comp115455_c0_seq1	Up	FRO2	Ferric reduction oxidase 2 OS=Arabidopsis thaliana GN=FRO2 PE=1 SV=2
comp82435_c0_seq2	Up	FRO7	Ferric reduction oxidase 7, chloroplastic OS=Arabidopsis thaliana GN=FRO7 PE=2 SV=1
comp69003_c0_seq1	Up	FRO8	Ferric reduction oxidase 8, mitochondrial OS=Arabidopsis thaliana GN=FRO8 PE=2 SV=1
comp39742_c0_seq1	Up	FRD3	MATE efflux family protein FRD3 OS=Arabidopsis thaliana GN=FRD3 PE=1 SV=1
comp108999_c0_seq3	Up	NAS1	Nicotianamine synthase OS=Solanum lycopersicum GN=CHLN PE=2 SV=1
comp102111_c0_seq5	Up	VIT1	Vacuolar iron transporter homolog 1 OS=Arabidopsis thaliana GN=At1g21140 PE=2 SV=1
comp106241_c0_seq1	Up	VIT4	Vacuolar iron transporter homolog 4 OS=Arabidopsis thaliana GN=At3g43660 PE=2 SV=1
comp95883_c0_seq1	Up	YSL1	Metal-nicotianamine transporter YSL1 OS=Arabidopsis thaliana GN=YSL1 PE=2 SV=2
comp118889_c0_seq1	Up	YSL2	Metal-nicotianamine transporter YSL2 OS=Arabidopsis thaliana GN=YSL2 PE=1 SV=1
comp6440_c0_seq1	Up	YSL3	Metal-nicotianamine transporter YSL3 OS=Arabidopsis thaliana GN=YSL3 PE=2 SV=1
comp106989_c0_seq7	Up	AHA2	ATPase 2, plasma membrane-type OS=Arabidopsis thaliana GN=AHA2 PE=1 SV=2
comp93026_c0_seq1	Up	AHA3	ATPase 3, plasma membrane-type OS=Arabidopsis thaliana GN=AHA3 PE=1 SV=2
comp87743_c0_seq1	Up	AHA7	ATPase 7, plasma membrane-type OS=Arabidopsis thaliana GN=AHA7 PE=2 SV=1
comp134360_c0_seq1	Up	AHA8	ATPase 8, plasma membrane-type OS=Arabidopsis thaliana GN=AHA8 PE=3 SV=1
Na+/H+ antiporter genes
comp129684_c0_seq2	Up	NHX1	Na(+)/H(+) antiporter NhaD OS=Alkalimonas amylolytica GN=nhaD PE=1 SV=1
comp178146_c0_seq1	Up	NHX2	Na(+)/H(+) antiporter OS=Arabidopsis thaliana GN=NHX2 PE=1 SV=2
comp82658_c0_seq1	Up	NHX5	Na(+)/H(+) antiporter OS=Arabidopsis thaliana GN=NHX5 PE=1 SV=1
Antioxidant-related genes
comp148056_c0_seq1	Up	POD12	Peroxidase 12 OS=Arabidopsis thaliana GN=PER12 PE=1 SV=1
comp33207_c0_seq1	Up	POD45	Peroxidase 45 OS=Arabidopsis thaliana GN=PER45 PE=1 SV=1
comp133577_c0_seq1	Up	POD10	Peroxidase 10 OS=Arabidopsis thaliana GN=PER10 PE=1 SV=1
comp100008_c0_seq2	Up	POD20	Peroxidase 20 OS=Arabidopsis thaliana GN=PER20 PE=2 SV=1
comp136283_c0_seq1	Up	GPX1	Glutathione peroxidase 1 OS=Pan troglodytes GN=GPX1 PE=2 SV=2
comp132298_c0_seq1	Up	APX1	L-ascorbate peroxidase, cytosolic OS=Pisum sativum GN=APX1 PE=1 SV=2
comp124179_c0_seq129	Up	APX3	L-ascorbate peroxidase 3, peroxisomal OS=Arabidopsis thaliana GN=APX3 PE=1 SV=1
comp105124_c0_seq2	Up	GPX4	Probable glutathione peroxidase 4 OS=Arabidopsis thaliana GN=GPX4 PE=2 SV=1
comp108126_c1_seq1	Up	SOD1	Superoxide dismutase [Cu-Zn] OS=Solidago canadensis var. scabra GN=SODCC PE=2 SV=3
comp121130_c0_seq2	Up	CAT1	Catalase isozyme 1 OS=Gossypium hirsutum GN=CAT1 PE=2 SV=2
comp141158_c0_seq1	Up	CAT2	Catalase OS=Pisum sativum PE=2 SV=1
comp56059_c0_seq1	Up	CAT4	Catalase-4 OS=Glycine max GN=CAT4 PE=2 SV=1
comp15101_c0_seq1	Up	DHAR2	Glutathione S-transferase DHAR2 OS=Arabidopsis thaliana GN=DHAR2 PE=1 SV=1
comp127787_c0_seq1	Up	MDHAR1	Monodehydroascorbate reductase, chloroplastic OS=Arabidopsis thaliana GN=At1g63940 PE=2 SV=3
comp152072_c0_seq1	Up	GR1	Glutathione reductase OS=Yarrowia lipolytica (strain CLIB 122 / E 150) GN=GLR1 PE=3 SV=1
